# Supplementary material for: Identification of antigenic proteins from the venom of Malaysian snakes using immunoprecipitation assay and tandem mass spectrometry (LC-MS/MS)
Source: Heliyon. 2024 Sep 1;10(17):e37243. doi: 10.1016/j.heliyon.2024.e37243 (PMC11403504; doi:10.1016/j.heliyon.2024.e37243)
Supplement: Multimedia component 1 [file mmc1.xlsx]

## Sheet: KCAV_OH_IGG
Protein Group	Accession	-10lgP	Coverage (%)	#Unique	Avg. Mass	Description
1	A0A0A1E470	170.12	27	1	23534	Immmunoglobulin lambda light chain variable region (Fragment)
2	A0A0A1E6E8	169.36	27	1	23116	Immmunoglobulin lambda light chain variable region (Fragment)
3	A0A0A1E9D0	159.16	23	2	23229	Immmunoglobulin lambda light chain variable region (Fragment)
4	A0A0A1E6N5	158.65	23	1	23590	Immmunoglobulin lambda light chain variable region (Fragment)
5	A0A0A1E483	156.39	23	1	23482	Immmunoglobulin lambda light chain variable region (Fragment)
6	A0A0A1E4L2	156.22	23	1	23156	Immmunoglobulin lambda light chain variable region (Fragment)
7	A0A0A1E9D7	133.5	13	1	23435	Immmunoglobulin lambda light chain variable region (Fragment)
8	A0A0A1E458	126.77	35	1	23215	Immmunoglobulin lambda light chain variable region (Fragment)
10	tr|A0A3Q2HMJ3|A0A3Q2HMJ3_HORSE	115.74	18	2	14975	Ig-like domain-containing protein OS=Equus caballus OX=9796 PE=4 SV=1
11	tr|A0A3Q2L1T5|A0A3Q2L1T5_HORSE	107.1	21	1	21897	Ig-like domain-containing protein OS=Equus caballus OX=9796 PE=4 SV=2
12	tr|A0A3Q2HEJ3|A0A3Q2HEJ3_HORSE	107.1	19	1	23467	Ig-like domain-containing protein OS=Equus caballus OX=9796 PE=4 SV=1
13	tr|A0A3Q2H8S7|A0A3Q2H8S7_HORSE	107.1	19	1	24161	Ig-like domain-containing protein OS=Equus caballus OX=9796 PE=4 SV=1
14	tr|A0A3Q2GXU9|A0A3Q2GXU9_HORSE	107.1	22	1	21184	Ig-like domain-containing protein OS=Equus caballus OX=9796 PE=4 SV=2
15	tr|F6QAU5|F6QAU5_HORSE	107.1	20	1	23317	Ig-like domain-containing protein OS=Equus caballus OX=9796 PE=4 SV=2
16	tr|A0A3Q2HU39|A0A3Q2HU39_HORSE	107.1	19	1	23448	Ig-like domain-containing protein OS=Equus caballus OX=9796 PE=4 SV=1
17	tr|A0A3Q2HSV2|A0A3Q2HSV2_HORSE	107.1	19	1	23900	Ig-like domain-containing protein OS=Equus caballus OX=9796 PE=4 SV=1
18	tr|F6PH38|F6PH38_HORSE	81.82	5	2	56250	Fibrinogen beta chain OS=Equus caballus OX=9796 GN=FGB PE=4 SV=2
19	tr|A0A5F5PJQ9|A0A5F5PJQ9_HORSE	81.82	5	2	55847	Fibrinogen beta chain OS=Equus caballus OX=9796 GN=FGB PE=4 SV=1
20	tr|A0A0A1E550|A0A0A1E550_HORSE	78.67	16	1	23362	Immmunoglobulin lambda light chain variable region (Fragment) OS=Equus caballus OX=9796 GN=IGL PE=2 SV=1
23	tr|F6R942|F6R942_HORSE	67.74	2	2	160013	Alpha-2-macroglobulin OS=Equus caballus OX=9796 GN=A2M PE=4 SV=2
24	tr|F6RI47|F6RI47_HORSE	67.74	2	2	164038	Alpha-2-macroglobulin OS=Equus caballus OX=9796 GN=A2M PE=4 SV=2
25	tr|A0A3Q2HY39|A0A3Q2HY39_HORSE	56.42	10	2	18284	Ig-like domain-containing protein OS=Equus caballus OX=9796 PE=4 SV=1
26	tr|H9GZN6|H9GZN6_HORSE	56.42	15	2	12246	Ig-like domain-containing protein OS=Equus caballus OX=9796 PE=4 SV=3
27	tr|A0A3Q2HR98|A0A3Q2HR98_HORSE	56.42	14	2	12929	Ig-like domain-containing protein OS=Equus caballus OX=9796 PE=4 SV=2
28	tr|H9GZQ2|H9GZQ2_HORSE	56.42	10	2	17902	Ig-like domain-containing protein OS=Equus caballus OX=9796 PE=4 SV=2
30	tr|A0A3Q2H4X1|A0A3Q2H4X1_HORSE	56.42	8	2	23300	Ig-like domain-containing protein OS=Equus caballus OX=9796 PE=4 SV=1
31	tr|A0A3Q2H7F5|A0A3Q2H7F5_HORSE	53.54	10	1	16902	Ig-like domain-containing protein OS=Equus caballus OX=9796 PE=4 SV=1
32	tr|A0A3Q2H7N4|A0A3Q2H7N4_HORSE	51.92	23	2	24521	Ig-like domain-containing protein OS=Equus caballus OX=9796 PE=4 SV=2
33	tr|A0A3Q2LJM7|A0A3Q2LJM7_HORSE	51.92	23	2	24894	Ig-like domain-containing protein OS=Equus caballus OX=9796 PE=4 SV=1
34	tr|F6V5H1|F6V5H1_HORSE	51.92	23	2	25070	Ig-like domain-containing protein OS=Equus caballus OX=9796 PE=4 SV=2
35	tr|A0A3Q2H705|A0A3Q2H705_HORSE	51.92	23	2	25308	Ig-like domain-containing protein OS=Equus caballus OX=9796 PE=4 SV=1
36	tr|A0A3Q2LK80|A0A3Q2LK80_HORSE	51.92	22	2	25815	Ig-like domain-containing protein OS=Equus caballus OX=9796 PE=4 SV=1
37	tr|A0A3Q2HGG1|A0A3Q2HGG1_HORSE	51.92	22	2	26102	Ig-like domain-containing protein OS=Equus caballus OX=9796 PE=4 SV=1
38	tr|A0A3Q2H342|A0A3Q2H342_HORSE	51.92	21	2	26669	Ig-like domain-containing protein OS=Equus caballus OX=9796 PE=4 SV=1
39	tr|A0A3Q2GXZ7|A0A3Q2GXZ7_HORSE	51.92	21	2	26916	Ig-like domain-containing protein OS=Equus caballus OX=9796 PE=4 SV=1
40	tr|A0A3Q2GYU1|A0A3Q2GYU1_HORSE	51.92	21	2	27587	Ig-like domain-containing protein OS=Equus caballus OX=9796 PE=4 SV=1
41	tr|A0A3Q2H1D2|A0A3Q2H1D2_HORSE	51.92	20	2	28777	Ig-like domain-containing protein OS=Equus caballus OX=9796 PE=4 SV=1
44	tr|F7D281|F7D281_HORSE	32.51	2	1	59955	IF rod domain-containing protein OS=Equus caballus OX=9796 GN=KRT6C PE=3 SV=3
45	tr|F6ZND8|F6ZND8_HORSE	32.51	2	1	59987	IF rod domain-containing protein OS=Equus caballus OX=9796 GN=KRT6C PE=3 SV=3
46	tr|A0A3Q2I6F9|A0A3Q2I6F9_HORSE	32.51	2	1	59017	IF rod domain-containing protein OS=Equus caballus OX=9796 GN=KRT6C PE=3 SV=2
47	tr|F6S8W6|F6S8W6_HORSE	32.51	2	1	59269	Keratin 75 OS=Equus caballus OX=9796 GN=KRT75 PE=3 SV=2
48	tr|F6WRP1|F6WRP1_HORSE	31.6	1	1	90817	Tubulin tyrosine ligase like 12 OS=Equus caballus OX=9796 GN=TTLL12 PE=4 SV=2
49	tr|A0A3Q2LJQ0|A0A3Q2LJQ0_HORSE	27.31	1	1	107720	Microtubule-associated protein OS=Equus caballus OX=9796 GN=MAP4 PE=4 SV=1
50	tr|A0A3Q2H0N0|A0A3Q2H0N0_HORSE	27.31	1	1	110998	Microtubule-associated protein OS=Equus caballus OX=9796 GN=MAP4 PE=4 SV=1
51	tr|A0A3Q2L362|A0A3Q2L362_HORSE	27.31	1	1	111544	Microtubule-associated protein OS=Equus caballus OX=9796 GN=MAP4 PE=4 SV=1
52	tr|A0A3Q2HW06|A0A3Q2HW06_HORSE	27.31	1	1	115378	Microtubule-associated protein OS=Equus caballus OX=9796 GN=MAP4 PE=4 SV=1

## Sheet: KCAV_NS_IGG
Protein Group	Accession	-10lgP	Coverage (%)	#Unique	Avg. Mass	Description
1	tr|H9GZQ9|H9GZQ9_HORSE	193.33	10	14	48112	Uncharacterized protein OS=Equus caballus OX=9796 PE=4 SV=2
3	tr|A0A0A1E4R8|A0A0A1E4R8_HORSE	183.28	32	0	23438	Immmunoglobulin lambda light chain variable region (Fragment) OS=Equus caballus OX=9796 GN=IGL PE=2 SV=1
3	tr|A0A0A1E6K4|A0A0A1E6K4_HORSE	183.28	32	0	23214	Immmunoglobulin lambda light chain variable region (Fragment) OS=Equus caballus OX=9796 GN=IGL PE=2 SV=1
3	tr|A0A0A1E532|A0A0A1E532_HORSE	183.28	32	0	23466	Immmunoglobulin lambda light chain variable region (Fragment) OS=Equus caballus OX=9796 GN=IGL PE=2 SV=1
3	tr|A0A0A1E3Z2|A0A0A1E3Z2_HORSE	183.28	32	0	23300	Immmunoglobulin lambda light chain variable region (Fragment) OS=Equus caballus OX=9796 GN=IGL PE=2 SV=1
3	tr|A0A0A1E6D7|A0A0A1E6D7_HORSE	183.28	32	0	23275	Immmunoglobulin lambda light chain variable region (Fragment) OS=Equus caballus OX=9796 GN=IGL PE=2 SV=1
3	tr|A0A0A1E406|A0A0A1E406_HORSE	183.28	32	0	23223	Immmunoglobulin lambda light chain variable region (Fragment) OS=Equus caballus OX=9796 GN=IGL PE=2 SV=1
3	tr|A0A0A1E447|A0A0A1E447_HORSE	183.28	32	0	23236	Immmunoglobulin lambda light chain variable region (Fragment) OS=Equus caballus OX=9796 GN=IGL PE=2 SV=1
4	tr|A0A0A1E961|A0A0A1E961_HORSE	181.92	33	0	22995	Immmunoglobulin lambda light chain variable region (Fragment) OS=Equus caballus OX=9796 GN=IGL PE=2 SV=1
6	tr|A0A0A1E6J3|A0A0A1E6J3_HORSE	181.63	32	1	23425	Immmunoglobulin lambda light chain variable region (Fragment) OS=Equus caballus OX=9796 GN=IGL PE=2 SV=1
2	tr|A0A0A1E470|A0A0A1E470_HORSE	181.27	32	1	23534	Immmunoglobulin lambda light chain variable region (Fragment) OS=Equus caballus OX=9796 GN=IGL PE=2 SV=1
5	tr|A0A0A1E4S5|A0A0A1E4S5_HORSE	181.15	32	0	23297	Immmunoglobulin lambda light chain variable region (Fragment) OS=Equus caballus OX=9796 GN=IGL PE=2 SV=1
7	tr|A0A0A1E9D0|A0A0A1E9D0_HORSE	175.15	33	2	23229	Immmunoglobulin lambda light chain variable region (Fragment) OS=Equus caballus OX=9796 GN=IGL PE=2 SV=1
9	tr|A0A0A1E976|A0A0A1E976_HORSE	171.18	34	0	21544	Immmunoglobulin lambda light chain variable region (Fragment) OS=Equus caballus OX=9796 GN=IGL PE=2 SV=1
11	tr|A0A0A1E4L2|A0A0A1E4L2_HORSE	168.2	28	1	23156	Immmunoglobulin lambda light chain variable region (Fragment) OS=Equus caballus OX=9796 GN=IGL PE=2 SV=1
10	tr|A0A0A1E483|A0A0A1E483_HORSE	168.04	28	0	23482	Immmunoglobulin lambda light chain variable region (Fragment) OS=Equus caballus OX=9796 GN=IGL PE=2 SV=1
10	tr|A0A0A1E4T2|A0A0A1E4T2_HORSE	168.04	28	0	23314	Immmunoglobulin lambda light chain variable region (Fragment) OS=Equus caballus OX=9796 GN=IGL PE=2 SV=1
12	tr|A0A0A1E3X7|A0A0A1E3X7_HORSE	163.53	23	0	23676	Immmunoglobulin lambda light chain variable region (Fragment) OS=Equus caballus OX=9796 GN=IGL PE=2 SV=1
12	tr|A0A0A1E6B2|A0A0A1E6B2_HORSE	163.53	23	0	23482	Immmunoglobulin lambda light chain variable region (Fragment) OS=Equus caballus OX=9796 GN=IGL PE=2 SV=1
12	tr|A0A0A1E6H7|A0A0A1E6H7_HORSE	163.53	23	0	23307	Immmunoglobulin lambda light chain variable region (Fragment) OS=Equus caballus OX=9796 GN=IGL PE=2 SV=1
8	tr|A0A0A1E9D7|A0A0A1E9D7_HORSE	162.76	22	1	23435	Immmunoglobulin lambda light chain variable region (Fragment) OS=Equus caballus OX=9796 GN=IGL PE=2 SV=1
15	tr|A0A0A1E933|A0A0A1E933_HORSE	161.99	23	0	23242	Immmunoglobulin lambda light chain variable region (Fragment) OS=Equus caballus OX=9796 GN=IGL PE=2 SV=1
16	tr|A0A0A1E938|A0A0A1E938_HORSE	161.05	23	0	23559	Immmunoglobulin lambda light chain variable region (Fragment) OS=Equus caballus OX=9796 GN=IGL PE=2 SV=1
13	tr|A0A3Q2HMJ3|A0A3Q2HMJ3_HORSE	159.75	30	3	14975	Ig-like domain-containing protein OS=Equus caballus OX=9796 PE=4 SV=1
14	tr|A0A0A1E567|A0A0A1E567_HORSE	150.23	20	0	23316	Immmunoglobulin lambda light chain variable region (Fragment) OS=Equus caballus OX=9796 GN=IGL PE=2 SV=1
18	tr|A0A0A1E4E7|A0A0A1E4E7_HORSE	145.07	19	0	23538	Immmunoglobulin lambda light chain variable region (Fragment) OS=Equus caballus OX=9796 GN=IGL PE=2 SV=1
17	tr|A0A0A1E6F3|A0A0A1E6F3_HORSE	140.49	24	0	23116	Immmunoglobulin lambda light chain variable region (Fragment) OS=Equus caballus OX=9796 GN=IGL PE=2 SV=1
17	tr|A0A0A1E6C0|A0A0A1E6C0_HORSE	140.49	24	0	23225	Immmunoglobulin lambda light chain variable region (Fragment) OS=Equus caballus OX=9796 GN=IGL PE=2 SV=1
17	tr|A0A0A1E6I2|A0A0A1E6I2_HORSE	140.49	24	0	23199	Immmunoglobulin lambda light chain variable region (Fragment) OS=Equus caballus OX=9796 GN=IGL PE=2 SV=1
21	tr|A0A0A1E476|A0A0A1E476_HORSE	138.46	25	0	22964	Immmunoglobulin lambda light chain variable region (Fragment) OS=Equus caballus OX=9796 GN=IGL PE=2 SV=1
19	tr|A0A0A1E4I0|A0A0A1E4I0_HORSE	136.54	25	0	22705	Immmunoglobulin lambda light chain variable region (Fragment) OS=Equus caballus OX=9796 GN=IGL PE=2 SV=1
23	tr|A0A0A1E944|A0A0A1E944_HORSE	132.01	13	0	23676	Immmunoglobulin lambda light chain variable region (Fragment) OS=Equus caballus OX=9796 GN=IGL PE=2 SV=1
24	tr|A0A0A1E6B6|A0A0A1E6B6_HORSE	125.79	8	0	23523	Immmunoglobulin lambda light chain variable region (Fragment) OS=Equus caballus OX=9796 GN=IGL PE=2 SV=1
22	tr|A0A0A1E6G5|A0A0A1E6G5_HORSE	123.87	16	0	22592	Immmunoglobulin lambda light chain variable region (Fragment) OS=Equus caballus OX=9796 GN=IGL PE=2 SV=1
22	tr|A0A0A1E6M5|A0A0A1E6M5_HORSE	123.87	16	0	23058	Immmunoglobulin lambda light chain variable region (Fragment) OS=Equus caballus OX=9796 GN=IGL PE=2 SV=1
20	tr|A0A0A1E458|A0A0A1E458_HORSE	123.61	16	2	23215	Immmunoglobulin lambda light chain variable region (Fragment) OS=Equus caballus OX=9796 GN=IGL PE=2 SV=1
25	tr|A0A0A1E4U0|A0A0A1E4U0_HORSE	112.41	22	2	23297	Immmunoglobulin lambda light chain variable region (Fragment) OS=Equus caballus OX=9796 GN=IGL PE=2 SV=1
31	tr|F6R942|F6R942_HORSE	96.07	2	3	160013	Alpha-2-macroglobulin OS=Equus caballus OX=9796 GN=A2M PE=4 SV=2
31	tr|F6RI47|F6RI47_HORSE	96.07	2	3	164038	Alpha-2-macroglobulin OS=Equus caballus OX=9796 GN=A2M PE=4 SV=2
30	tr|A0A0A1E696|A0A0A1E696_HORSE	91.3	14	0	23219	Immmunoglobulin lambda light chain variable region (Fragment) OS=Equus caballus OX=9796 GN=IGL PE=2 SV=1
28	tr|H9GZR2|H9GZR2_HORSE	90.08	6	1	47157	Uncharacterized protein OS=Equus caballus OX=9796 PE=4 SV=2
28	tr|A0A5F5Q393|A0A5F5Q393_HORSE	90.08	6	1	51258	Uncharacterized protein OS=Equus caballus OX=9796 PE=4 SV=1
26	tr|A0A0A1E6G7|A0A0A1E6G7_HORSE	84.46	12	0	23024	Immmunoglobulin lambda light chain variable region (Fragment) OS=Equus caballus OX=9796 GN=IGL PE=2 SV=1
26	tr|A0A0A1E6N0|A0A0A1E6N0_HORSE	84.46	12	0	23137	Immmunoglobulin lambda light chain variable region (Fragment) OS=Equus caballus OX=9796 GN=IGL PE=2 SV=1
34	tr|A0A3Q2H4P9|A0A3Q2H4P9_HORSE	70.5	2	3	234181	Fibronectin OS=Equus caballus OX=9796 GN=FN1 PE=4 SV=1
34	tr|A0A5F5PTE1|A0A5F5PTE1_HORSE	70.5	2	3	256482	Fibronectin OS=Equus caballus OX=9796 GN=FN1 PE=4 SV=1
34	tr|A0A3Q2KU18|A0A3Q2KU18_HORSE	70.5	2	3	258143	Fibronectin OS=Equus caballus OX=9796 GN=FN1 PE=4 SV=1
34	tr|F7CN11|F7CN11_HORSE	70.5	2	3	262469	Fibronectin OS=Equus caballus OX=9796 GN=FN1 PE=4 SV=2
34	tr|F7CN05|F7CN05_HORSE	70.5	2	3	262323	Fibronectin OS=Equus caballus OX=9796 GN=FN1 PE=4 SV=2
34	tr|F7CS60|F7CS60_HORSE	70.5	2	3	272165	Fibronectin OS=Equus caballus OX=9796 GN=FN1 PE=4 SV=2
27	tr|A0A0A1E6I5|A0A0A1E6I5_HORSE	69.41	6	0	23262	Immmunoglobulin lambda light chain variable region (Fragment) OS=Equus caballus OX=9796 GN=IGL PE=2 SV=1
32	tr|A0A3Q2GXU9|A0A3Q2GXU9_HORSE	69.23	12	1	21184	Ig-like domain-containing protein OS=Equus caballus OX=9796 PE=4 SV=2
32	tr|A0A3Q2L1T5|A0A3Q2L1T5_HORSE	69.23	11	1	21897	Ig-like domain-containing protein OS=Equus caballus OX=9796 PE=4 SV=2
32	tr|F6QAU5|F6QAU5_HORSE	69.23	11	1	23317	Ig-like domain-containing protein OS=Equus caballus OX=9796 PE=4 SV=2
32	tr|A0A3Q2HSV2|A0A3Q2HSV2_HORSE	69.23	10	1	23900	Ig-like domain-containing protein OS=Equus caballus OX=9796 PE=4 SV=1
32	tr|A0A3Q2H8S7|A0A3Q2H8S7_HORSE	69.23	10	1	24161	Ig-like domain-containing protein OS=Equus caballus OX=9796 PE=4 SV=1
32	tr|A0A3Q2HIG8|A0A3Q2HIG8_HORSE	69.23	11	1	21940	Ig-like domain-containing protein OS=Equus caballus OX=9796 PE=4 SV=2
32	tr|A0A3Q2HEJ3|A0A3Q2HEJ3_HORSE	69.23	10	1	23467	Ig-like domain-containing protein OS=Equus caballus OX=9796 PE=4 SV=1
32	tr|A0A3Q2HU39|A0A3Q2HU39_HORSE	69.23	10	1	23448	Ig-like domain-containing protein OS=Equus caballus OX=9796 PE=4 SV=1
32	tr|A0A3Q2H0R2|A0A3Q2H0R2_HORSE	69.23	10	1	23347	Ig-like domain-containing protein OS=Equus caballus OX=9796 PE=4 SV=1
32	tr|A0A3Q2I744|A0A3Q2I744_HORSE	69.23	10	1	23969	Ig-like domain-containing protein OS=Equus caballus OX=9796 PE=4 SV=1
29	tr|H9GZQ2|H9GZQ2_HORSE	57.63	10	2	17902	Ig-like domain-containing protein OS=Equus caballus OX=9796 PE=4 SV=2
29	tr|H9GZN6|H9GZN6_HORSE	57.63	15	2	12246	Ig-like domain-containing protein OS=Equus caballus OX=9796 PE=4 SV=3
29	tr|A0A3Q2HR98|A0A3Q2HR98_HORSE	57.63	14	2	12929	Ig-like domain-containing protein OS=Equus caballus OX=9796 PE=4 SV=2
29	tr|A0A3Q2HY39|A0A3Q2HY39_HORSE	57.63	10	2	18284	Ig-like domain-containing protein OS=Equus caballus OX=9796 PE=4 SV=1
29	tr|A0A5F5PUA4|A0A5F5PUA4_HORSE	57.63	9	2	21103	Uncharacterized protein OS=Equus caballus OX=9796 PE=4 SV=1
29	tr|A0A3Q2H4X1|A0A3Q2H4X1_HORSE	57.63	8	2	23300	Ig-like domain-containing protein OS=Equus caballus OX=9796 PE=4 SV=1
33	tr|A0A5F5PIA7|A0A5F5PIA7_HORSE	55.16	11	0	15724	Uncharacterized protein OS=Equus caballus OX=9796 PE=4 SV=1
33	tr|A0A5F5PN08|A0A5F5PN08_HORSE	55.16	11	0	15843	Uncharacterized protein OS=Equus caballus OX=9796 PE=4 SV=1
33	tr|A0A5F5PTA6|A0A5F5PTA6_HORSE	55.16	11	0	15735	Uncharacterized protein OS=Equus caballus OX=9796 PE=4 SV=1
33	tr|A0A3Q2L047|A0A3Q2L047_HORSE	55.16	11	0	15793	Ig-like domain-containing protein OS=Equus caballus OX=9796 PE=4 SV=1
33	tr|A0A5F5PS43|A0A5F5PS43_HORSE	55.16	11	0	15772	Uncharacterized protein OS=Equus caballus OX=9796 PE=4 SV=1
39	tr|A0A5F5PGX7|A0A5F5PGX7_HORSE	54.5	9	1	18119	Uncharacterized protein OS=Equus caballus OX=9796 PE=4 SV=1
35	tr|A0A3Q2H7F5|A0A3Q2H7F5_HORSE	44.84	10	1	16902	Ig-like domain-containing protein OS=Equus caballus OX=9796 PE=4 SV=1
37	tr|A0A3Q2L305|A0A3Q2L305_HORSE	27.63	0	1	162402	PDS5 cohesin associated factor B OS=Equus caballus OX=9796 GN=PDS5B PE=4 SV=2
37	tr|F7CFF9|F7CFF9_HORSE	27.63	0	1	165114	PDS5 cohesin associated factor B OS=Equus caballus OX=9796 GN=PDS5B PE=4 SV=3
37	tr|A0A3Q2H9V8|A0A3Q2H9V8_HORSE	27.63	0	1	166537	PDS5 cohesin associated factor B OS=Equus caballus OX=9796 GN=PDS5B PE=4 SV=1
37	tr|A0A5F5PH24|A0A5F5PH24_HORSE	27.63	0	1	166233	PDS5 cohesin associated factor B OS=Equus caballus OX=9796 GN=PDS5B PE=4 SV=1
37	tr|K9K9K8|K9K9K8_HORSE	27.63	2	1	38570	Sister chromatid cohesion protein PDS5-like protein B-like protein (Fragment) OS=Equus caballus OX=9796 PE=2 SV=1
41	tr|A0A3Q2KVE7|A0A3Q2KVE7_HORSE	24.6	0	0	103688	Regulatory factor X1 OS=Equus caballus OX=9796 GN=RFX1 PE=4 SV=1
41	tr|A0A5F5PKY7|A0A5F5PKY7_HORSE	24.6	0	0	112335	Regulatory factor X1 OS=Equus caballus OX=9796 GN=RFX1 PE=4 SV=1
41	tr|A0A3Q2HK05|A0A3Q2HK05_HORSE	24.6	0	0	116238	Regulatory factor X1 OS=Equus caballus OX=9796 GN=RFX1 PE=4 SV=1
41	tr|A0A5F5PIJ6|A0A5F5PIJ6_HORSE	24.6	0	0	117069	Regulatory factor X1 OS=Equus caballus OX=9796 GN=RFX1 PE=4 SV=1
41	tr|H9H001|H9H001_HORSE	24.6	0	0	119800	Regulatory factor X1 OS=Equus caballus OX=9796 GN=RFX1 PE=4 SV=3
36	tr|A0A5F5PJX2|A0A5F5PJX2_HORSE	23.51	0	0	12997	Proline rich 9 OS=Equus caballus OX=9796 GN=PRR9 PE=4 SV=1

## Sheet: KCAV_NK_IGG
Protein Group	Accession	-10lgP	Coverage (%)	#Unique	Avg. Mass	Description
1	tr|H9GZQ9|H9GZQ9_HORSE	166.49	8	11	48112	Uncharacterized protein OS=Equus caballus OX=9796 PE=4 SV=2
3	tr|A0A3Q2HMJ3|A0A3Q2HMJ3_HORSE	113.28	23	4	14975	Ig-like domain-containing protein OS=Equus caballus OX=9796 PE=4 SV=1
2	tr|A0A0A1E447|A0A0A1E447_HORSE	112.46	30	2	23236	Immmunoglobulin lambda light chain variable region (Fragment) OS=Equus caballus OX=9796 GN=IGL PE=2 SV=1
2	tr|A0A0A1E6D7|A0A0A1E6D7_HORSE	112.46	30	2	23275	Immmunoglobulin lambda light chain variable region (Fragment) OS=Equus caballus OX=9796 GN=IGL PE=2 SV=1
2	tr|A0A0A1E406|A0A0A1E406_HORSE	112.46	30	2	23223	Immmunoglobulin lambda light chain variable region (Fragment) OS=Equus caballus OX=9796 GN=IGL PE=2 SV=1
2	tr|A0A0A1E4R8|A0A0A1E4R8_HORSE	112.46	30	2	23438	Immmunoglobulin lambda light chain variable region (Fragment) OS=Equus caballus OX=9796 GN=IGL PE=2 SV=1
2	tr|A0A0A1E6K4|A0A0A1E6K4_HORSE	112.46	30	2	23214	Immmunoglobulin lambda light chain variable region (Fragment) OS=Equus caballus OX=9796 GN=IGL PE=2 SV=1
2	tr|A0A0A1E532|A0A0A1E532_HORSE	112.46	30	2	23466	Immmunoglobulin lambda light chain variable region (Fragment) OS=Equus caballus OX=9796 GN=IGL PE=2 SV=1
2	tr|A0A0A1E3Z2|A0A0A1E3Z2_HORSE	112.46	30	2	23300	Immmunoglobulin lambda light chain variable region (Fragment) OS=Equus caballus OX=9796 GN=IGL PE=2 SV=1
2	tr|A0A0A1E966|A0A0A1E966_HORSE	112.46	30	3	23372	Immmunoglobulin lambda light chain variable region (Fragment) OS=Equus caballus OX=9796 GN=IGL PE=2 SV=1
2	tr|A0A0A1E538|A0A0A1E538_HORSE	112.46	26	2	22961	Immmunoglobulin lambda light chain variable region (Fragment) OS=Equus caballus OX=9796 GN=IGL PE=2 SV=1
2	tr|A0A0A1E3Z9|A0A0A1E3Z9_HORSE	112.46	26	2	22950	Immmunoglobulin lambda light chain variable region (Fragment) OS=Equus caballus OX=9796 GN=IGL PE=2 SV=1
2	tr|A0A0A1E6J8|A0A0A1E6J8_HORSE	112.46	26	2	23222	Immmunoglobulin lambda light chain variable region (Fragment) OS=Equus caballus OX=9796 GN=IGL PE=2 SV=1
2	tr|A0A0A1E6J3|A0A0A1E6J3_HORSE	112.46	26	2	23425	Immmunoglobulin lambda light chain variable region (Fragment) OS=Equus caballus OX=9796 GN=IGL PE=2 SV=1
2	tr|A0A0A1E4N8|A0A0A1E4N8_HORSE	112.46	23	2	23114	Immmunoglobulin lambda light chain variable region (Fragment) OS=Equus caballus OX=9796 GN=IGL PE=2 SV=1
2	tr|A0A0A1E6K2|A0A0A1E6K2_HORSE	112.46	22	2	23398	Immmunoglobulin lambda light chain variable region (Fragment) OS=Equus caballus OX=9796 GN=IGL PE=2 SV=1
4	tr|A0A0A1E4Z5|A0A0A1E4Z5_HORSE	86.45	19	1	23022	Immmunoglobulin lambda light chain variable region (Fragment) OS=Equus caballus OX=9796 GN=IGL PE=2 SV=1
4	tr|A0A0A1E6G2|A0A0A1E6G2_HORSE	86.45	19	1	22988	Immmunoglobulin lambda light chain variable region (Fragment) OS=Equus caballus OX=9796 GN=IGL PE=2 SV=1
4	tr|A0A0A1E981|A0A0A1E981_HORSE	86.45	19	1	23224	Immmunoglobulin lambda light chain variable region (Fragment) OS=Equus caballus OX=9796 GN=IGL PE=2 SV=1
4	tr|A0A0A1E6F3|A0A0A1E6F3_HORSE	86.45	19	1	23116	Immmunoglobulin lambda light chain variable region (Fragment) OS=Equus caballus OX=9796 GN=IGL PE=2 SV=1
4	tr|A0A0A1E6C0|A0A0A1E6C0_HORSE	86.45	19	1	23225	Immmunoglobulin lambda light chain variable region (Fragment) OS=Equus caballus OX=9796 GN=IGL PE=2 SV=1
4	tr|A0A0A1E6I2|A0A0A1E6I2_HORSE	86.45	19	1	23199	Immmunoglobulin lambda light chain variable region (Fragment) OS=Equus caballus OX=9796 GN=IGL PE=2 SV=1
4	tr|A0A0A1E487|A0A0A1E487_HORSE	86.45	19	1	23112	Immmunoglobulin lambda light chain variable region (Fragment) OS=Equus caballus OX=9796 GN=IGL PE=2 SV=1
4	tr|A0A0A1E6M5|A0A0A1E6M5_HORSE	86.45	15	1	23058	Immmunoglobulin lambda light chain variable region (Fragment) OS=Equus caballus OX=9796 GN=IGL PE=2 SV=1
4	tr|A0A0A1E6L5|A0A0A1E6L5_HORSE	86.45	15	1	23281	Immmunoglobulin lambda light chain variable region (Fragment) OS=Equus caballus OX=9796 GN=IGL PE=2 SV=1
4	tr|A0A0A1E6F7|A0A0A1E6F7_HORSE	86.45	15	1	23240	Immmunoglobulin lambda light chain variable region (Fragment) OS=Equus caballus OX=9796 GN=IGL PE=2 SV=1
4	tr|A0A0A1E6A2|A0A0A1E6A2_HORSE	86.45	15	1	23034	Immmunoglobulin lambda light chain variable region (Fragment) OS=Equus caballus OX=9796 GN=IGL PE=2 SV=1
4	tr|A0A0A1E543|A0A0A1E543_HORSE	86.45	15	1	22920	Immmunoglobulin lambda light chain variable region (Fragment) OS=Equus caballus OX=9796 GN=IGL PE=2 SV=1
5	tr|F7BAY6|F7BAY6_HORSE	58.42	2	2	67857	Serum albumin OS=Equus caballus OX=9796 GN=ALB PE=4 SV=2
6	tr|F6PH38|F6PH38_HORSE	34.3	4	7	56250	Fibrinogen beta chain OS=Equus caballus OX=9796 GN=FGB PE=4 SV=2
6	tr|A0A5F5PJQ9|A0A5F5PJQ9_HORSE	34.3	4	7	55847	Fibrinogen beta chain OS=Equus caballus OX=9796 GN=FGB PE=4 SV=1
8	tr|A0A5F5PK65|A0A5F5PK65_HORSE	30.96	2	1	35255	Katanin catalytic subunit A1 OS=Equus caballus OX=9796 GN=KATNA1 PE=4 SV=1
8	tr|K9KAD9|K9KAD9_HORSE	30.96	1	1	55874	Katanin p60 ATPase-containing subunit A1 OS=Equus caballus OX=9796 GN=KATNA1 PE=2 SV=1
8	tr|A0A3Q2HMK4|A0A3Q2HMK4_HORSE	30.96	1	1	56011	Katanin p60 ATPase-containing subunit A1 OS=Equus caballus OX=9796 GN=KATNA1 PE=3 SV=1
8	tr|F6PIW9|F6PIW9_HORSE	30.96	1	1	55922	Katanin p60 ATPase-containing subunit A1 OS=Equus caballus OX=9796 GN=KATNA1 PE=3 SV=1
8	tr|A0A3Q2HLN8|A0A3Q2HLN8_HORSE	30.96	1	1	57215	Katanin p60 ATPase-containing subunit A1 OS=Equus caballus OX=9796 GN=KATNA1 PE=3 SV=1
8	tr|F6PIY3|F6PIY3_HORSE	30.96	1	1	60669	Katanin p60 ATPase-containing subunit A-like 2 OS=Equus caballus OX=9796 GN=KATNAL2 PE=3 SV=3
8	tr|A0A3Q2IBF4|A0A3Q2IBF4_HORSE	30.96	1	1	60289	Katanin p60 ATPase-containing subunit A-like 2 OS=Equus caballus OX=9796 GN=KATNAL2 PE=3 SV=1
7	tr|A0A0A1E921|A0A0A1E921_HORSE	30.59	7	1	23400	Immmunoglobulin lambda light chain variable region (Fragment) OS=Equus caballus OX=9796 GN=IGL PE=2 SV=1
7	tr|A0A0A1E4U0|A0A0A1E4U0_HORSE	30.59	7	1	23297	Immmunoglobulin lambda light chain variable region (Fragment) OS=Equus caballus OX=9796 GN=IGL PE=2 SV=1
7	tr|A0A0A1E3W9|A0A0A1E3W9_HORSE	30.59	7	1	23096	Immmunoglobulin lambda light chain variable region (Fragment) OS=Equus caballus OX=9796 GN=IGL PE=2 SV=1
7	tr|A0A0A1E435|A0A0A1E435_HORSE	30.59	7	1	23008	Immmunoglobulin lambda light chain variable region (Fragment) OS=Equus caballus OX=9796 GN=IGL PE=2 SV=1
7	tr|A0A3Q2HW81|A0A3Q2HW81_HORSE	30.59	13	1	12818	Ig-like domain-containing protein OS=Equus caballus OX=9796 PE=4 SV=2

## Sheet: CAV_OH_IGG
Protein Group	Accession	-10lgP	Coverage (%)	#Unique	Avg. Mass	Description
1	tr|A0A0A1E6G2|A0A0A1E6G2_HORSE	256.12	54	0	22988	Immmunoglobulin lambda light chain variable region (Fragment) OS=Equus caballus OX=9796 GN=IGL PE=2 SV=1
2	tr|A0A0A1E4Z5|A0A0A1E4Z5_HORSE	256.12	55	0	23022	Immmunoglobulin lambda light chain variable region (Fragment) OS=Equus caballus OX=9796 GN=IGL PE=2 SV=1
3	tr|A0A0A1E458|A0A0A1E458_HORSE	252.74	54	2	23215	Immmunoglobulin lambda light chain variable region (Fragment) OS=Equus caballus OX=9796 GN=IGL PE=2 SV=1
4	tr|A0A0A1E981|A0A0A1E981_HORSE	252.36	56	0	23224	Immmunoglobulin lambda light chain variable region (Fragment) OS=Equus caballus OX=9796 GN=IGL PE=2 SV=1
5	tr|A0A0A1E9B4|A0A0A1E9B4_HORSE	251.26	53	2	22433	Immmunoglobulin lambda light chain variable region (Fragment) OS=Equus caballus OX=9796 GN=IGL PE=2 SV=1
6	tr|A0A0A1E6F7|A0A0A1E6F7_HORSE	250.66	53	0	23240	Immmunoglobulin lambda light chain variable region (Fragment) OS=Equus caballus OX=9796 GN=IGL PE=2 SV=1
7	tr|A0A0A1E422|A0A0A1E422_HORSE	250.66	53	0	23315	Immmunoglobulin lambda light chain variable region (Fragment) OS=Equus caballus OX=9796 GN=IGL PE=2 SV=1
8	tr|A0A0A1E6F3|A0A0A1E6F3_HORSE	246.98	42	0	23116	Immmunoglobulin lambda light chain variable region (Fragment) OS=Equus caballus OX=9796 GN=IGL PE=2 SV=1
9	tr|A0A0A1E6M5|A0A0A1E6M5_HORSE	245.83	55	0	23058	Immmunoglobulin lambda light chain variable region (Fragment) OS=Equus caballus OX=9796 GN=IGL PE=2 SV=1
10	tr|A0A0A1E532|A0A0A1E532_HORSE	245.43	57	0	23466	Immmunoglobulin lambda light chain variable region (Fragment) OS=Equus caballus OX=9796 GN=IGL PE=2 SV=1
11	tr|A0A0A1E4I0|A0A0A1E4I0_HORSE	244.71	46	0	22705	Immmunoglobulin lambda light chain variable region (Fragment) OS=Equus caballus OX=9796 GN=IGL PE=2 SV=1
12	tr|A0A0A1E961|A0A0A1E961_HORSE	241.54	58	0	22995	Immmunoglobulin lambda light chain variable region (Fragment) OS=Equus caballus OX=9796 GN=IGL PE=2 SV=1
13	tr|A0A0A1E567|A0A0A1E567_HORSE	241.12	32	0	23316	Immmunoglobulin lambda light chain variable region (Fragment) OS=Equus caballus OX=9796 GN=IGL PE=2 SV=1
14	tr|A0A0A1E470|A0A0A1E470_HORSE	240.94	54	2	23534	Immmunoglobulin lambda light chain variable region (Fragment) OS=Equus caballus OX=9796 GN=IGL PE=2 SV=1
15	tr|A0A0A1E4S5|A0A0A1E4S5_HORSE	240.36	55	0	23297	Immmunoglobulin lambda light chain variable region (Fragment) OS=Equus caballus OX=9796 GN=IGL PE=2 SV=1
16	tr|A0A0A1E966|A0A0A1E966_HORSE	239.79	57	1	23372	Immmunoglobulin lambda light chain variable region (Fragment) OS=Equus caballus OX=9796 GN=IGL PE=2 SV=1
17	tr|A0A0A1E6L5|A0A0A1E6L5_HORSE	237.99	44	0	23281	Immmunoglobulin lambda light chain variable region (Fragment) OS=Equus caballus OX=9796 GN=IGL PE=2 SV=1
18	tr|A0A0A1E6E8|A0A0A1E6E8_HORSE	237.87	55	1	23116	Immmunoglobulin lambda light chain variable region (Fragment) OS=Equus caballus OX=9796 GN=IGL PE=2 SV=1
19	tr|A0A0A1E6J3|A0A0A1E6J3_HORSE	237.55	55	1	23425	Immmunoglobulin lambda light chain variable region (Fragment) OS=Equus caballus OX=9796 GN=IGL PE=2 SV=1
20	tr|A0A0A1E435|A0A0A1E435_HORSE	237.07	50	0	23008	Immmunoglobulin lambda light chain variable region (Fragment) OS=Equus caballus OX=9796 GN=IGL PE=2 SV=1
21	tr|A0A0A1E439|A0A0A1E439_HORSE	235.46	41	0	23132	Immmunoglobulin lambda light chain variable region (Fragment) OS=Equus caballus OX=9796 GN=IGL PE=2 SV=1
22	tr|A0A0A1E9A8|A0A0A1E9A8_HORSE	233.49	50	0	23185	Immmunoglobulin lambda light chain variable region (Fragment) OS=Equus caballus OX=9796 GN=IGL PE=2 SV=1
23	tr|A0A0A1E6I5|A0A0A1E6I5_HORSE	233.02	48	0	23262	Immmunoglobulin lambda light chain variable region (Fragment) OS=Equus caballus OX=9796 GN=IGL PE=2 SV=1
24	tr|A0A0A1E4L2|A0A0A1E4L2_HORSE	231.49	51	2	23156	Immmunoglobulin lambda light chain variable region (Fragment) OS=Equus caballus OX=9796 GN=IGL PE=2 SV=1
25	tr|A0A0A1E6I1|A0A0A1E6I1_HORSE	230.84	48	1	23327	Immmunoglobulin lambda light chain variable region (Fragment) OS=Equus caballus OX=9796 GN=IGL PE=2 SV=1
26	tr|A0A0A1E6Q9|A0A0A1E6Q9_HORSE	230.73	54	0	22994	Immmunoglobulin lambda light chain variable region (Fragment) OS=Equus caballus OX=9796 GN=IGL PE=2 SV=1
27	tr|A0A0A1E464|A0A0A1E464_HORSE	229.47	32	0	23568	Immmunoglobulin lambda light chain variable region (Fragment) OS=Equus caballus OX=9796 GN=IGL PE=2 SV=1
28	tr|A0A0A1E6R5|A0A0A1E6R5_HORSE	228.32	55	0	23253	Immmunoglobulin lambda light chain variable region (Fragment) OS=Equus caballus OX=9796 GN=IGL PE=2 SV=1
29	tr|A0A0A1E483|A0A0A1E483_HORSE	228.32	51	0	23482	Immmunoglobulin lambda light chain variable region (Fragment) OS=Equus caballus OX=9796 GN=IGL PE=2 SV=1
30	tr|A0A0A1E6R9|A0A0A1E6R9_HORSE	226.58	49	0	23439	Immmunoglobulin lambda light chain variable region (Fragment) OS=Equus caballus OX=9796 GN=IGL PE=2 SV=1
31	tr|A0A0A1E6P5|A0A0A1E6P5_HORSE	224.28	33	1	23092	Immmunoglobulin lambda light chain variable region (Fragment) OS=Equus caballus OX=9796 GN=IGL PE=2 SV=1
32	tr|A0A0A1E6F4|A0A0A1E6F4_HORSE	223.44	45	0	23201	Immmunoglobulin lambda light chain variable region (Fragment) OS=Equus caballus OX=9796 GN=IGL PE=2 SV=1
33	tr|A0A0A1E691|A0A0A1E691_HORSE	223.44	45	0	23038	Immmunoglobulin lambda light chain variable region (Fragment) OS=Equus caballus OX=9796 GN=IGL PE=2 SV=1
34	tr|A0A0A1E9D0|A0A0A1E9D0_HORSE	223.04	39	1	23229	Immmunoglobulin lambda light chain variable region (Fragment) OS=Equus caballus OX=9796 GN=IGL PE=2 SV=1
35	tr|A0A0A1E4B1|A0A0A1E4B1_HORSE	219.56	44	0	23586	Immmunoglobulin lambda light chain variable region (Fragment) OS=Equus caballus OX=9796 GN=IGL PE=2 SV=1
36	tr|A0A0A1E4U0|A0A0A1E4U0_HORSE	216.81	37	0	23297	Immmunoglobulin lambda light chain variable region (Fragment) OS=Equus caballus OX=9796 GN=IGL PE=2 SV=1
37	tr|A0A0A1E6H3|A0A0A1E6H3_HORSE	214.65	45	0	23025	Immmunoglobulin lambda light chain variable region (Fragment) OS=Equus caballus OX=9796 GN=IGL PE=2 SV=1
38	tr|A0A0A1E476|A0A0A1E476_HORSE	212.77	43	0	22964	Immmunoglobulin lambda light chain variable region (Fragment) OS=Equus caballus OX=9796 GN=IGL PE=2 SV=1
39	tr|A0A0A1E487|A0A0A1E487_HORSE	211.49	44	0	23112	Immmunoglobulin lambda light chain variable region (Fragment) OS=Equus caballus OX=9796 GN=IGL PE=2 SV=1
40	tr|A0A0A1E6A2|A0A0A1E6A2_HORSE	210.93	45	0	23034	Immmunoglobulin lambda light chain variable region (Fragment) OS=Equus caballus OX=9796 GN=IGL PE=2 SV=1
41	tr|A0A0A1E6G5|A0A0A1E6G5_HORSE	210.35	45	0	22592	Immmunoglobulin lambda light chain variable region (Fragment) OS=Equus caballus OX=9796 GN=IGL PE=2 SV=1
42	tr|A0A0A1E3X7|A0A0A1E3X7_HORSE	204.18	42	0	23676	Immmunoglobulin lambda light chain variable region (Fragment) OS=Equus caballus OX=9796 GN=IGL PE=2 SV=1
43	tr|A0A0A1E6H7|A0A0A1E6H7_HORSE	204.18	43	0	23307	Immmunoglobulin lambda light chain variable region (Fragment) OS=Equus caballus OX=9796 GN=IGL PE=2 SV=1
44	tr|A0A0A1E6B2|A0A0A1E6B2_HORSE	204.18	43	0	23482	Immmunoglobulin lambda light chain variable region (Fragment) OS=Equus caballus OX=9796 GN=IGL PE=2 SV=1
45	tr|A0A3Q2GXU9|A0A3Q2GXU9_HORSE	200.9	37	1	21184	Ig-like domain-containing protein OS=Equus caballus OX=9796 PE=4 SV=2
46	tr|A0A3Q2L1T5|A0A3Q2L1T5_HORSE	200.9	36	1	21897	Ig-like domain-containing protein OS=Equus caballus OX=9796 PE=4 SV=2
47	tr|A0A3Q2HEJ3|A0A3Q2HEJ3_HORSE	200.9	33	1	23467	Ig-like domain-containing protein OS=Equus caballus OX=9796 PE=4 SV=1
48	tr|A0A3Q2HU39|A0A3Q2HU39_HORSE	200.9	33	1	23448	Ig-like domain-containing protein OS=Equus caballus OX=9796 PE=4 SV=1
49	tr|F6QAU5|F6QAU5_HORSE	200.9	34	1	23317	Ig-like domain-containing protein OS=Equus caballus OX=9796 PE=4 SV=2
50	tr|A0A3Q2H8S7|A0A3Q2H8S7_HORSE	200.9	32	1	24161	Ig-like domain-containing protein OS=Equus caballus OX=9796 PE=4 SV=1
51	tr|A0A3Q2HSV2|A0A3Q2HSV2_HORSE	200.9	33	1	23900	Ig-like domain-containing protein OS=Equus caballus OX=9796 PE=4 SV=1
52	tr|A0A0A1E944|A0A0A1E944_HORSE	200.19	38	0	23676	Immmunoglobulin lambda light chain variable region (Fragment) OS=Equus caballus OX=9796 GN=IGL PE=2 SV=1
53	tr|A0A0A1E938|A0A0A1E938_HORSE	199.35	42	0	23559	Immmunoglobulin lambda light chain variable region (Fragment) OS=Equus caballus OX=9796 GN=IGL PE=2 SV=1
54	tr|A0A0A1E933|A0A0A1E933_HORSE	198.77	43	0	23242	Immmunoglobulin lambda light chain variable region (Fragment) OS=Equus caballus OX=9796 GN=IGL PE=2 SV=1
55	tr|A0A0A1E921|A0A0A1E921_HORSE	196.5	37	0	23400	Immmunoglobulin lambda light chain variable region (Fragment) OS=Equus caballus OX=9796 GN=IGL PE=2 SV=1
56	tr|A0A0A1E6B6|A0A0A1E6B6_HORSE	194.15	36	0	23523	Immmunoglobulin lambda light chain variable region (Fragment) OS=Equus caballus OX=9796 GN=IGL PE=2 SV=1
57	tr|F7CAC5|F7CAC5_HORSE	190.35	44	1	13595	Ig-like domain-containing protein OS=Equus caballus OX=9796 PE=4 SV=2
58	tr|A0A0A1E9D7|A0A0A1E9D7_HORSE	189.56	37	1	23435	Immmunoglobulin lambda light chain variable region (Fragment) OS=Equus caballus OX=9796 GN=IGL PE=2 SV=1
59	tr|A0A0A1E927|A0A0A1E927_HORSE	185.56	30	0	22768	Immmunoglobulin lambda light chain variable region (Fragment) OS=Equus caballus OX=9796 GN=IGL PE=2 SV=1
60	tr|A0A0A1E3Y3|A0A0A1E3Y3_HORSE	184.64	36	0	23473	Immmunoglobulin lambda light chain variable region (Fragment) OS=Equus caballus OX=9796 GN=IGL PE=2 SV=1
62	tr|A0A0A1E3W9|A0A0A1E3W9_HORSE	179.35	37	0	23096	Immmunoglobulin lambda light chain variable region (Fragment) OS=Equus caballus OX=9796 GN=IGL PE=2 SV=1
63	tr|F6V5H1|F6V5H1_HORSE	178.58	23	6	25070	Ig-like domain-containing protein OS=Equus caballus OX=9796 PE=4 SV=2
64	tr|A0A3Q2H705|A0A3Q2H705_HORSE	178.58	23	6	25308	Ig-like domain-containing protein OS=Equus caballus OX=9796 PE=4 SV=1
65	tr|A0A3Q2HGG1|A0A3Q2HGG1_HORSE	178.58	22	6	26102	Ig-like domain-containing protein OS=Equus caballus OX=9796 PE=4 SV=1
66	tr|A0A3Q2H342|A0A3Q2H342_HORSE	178.58	21	6	26669	Ig-like domain-containing protein OS=Equus caballus OX=9796 PE=4 SV=1
67	tr|A0A3Q2GXZ7|A0A3Q2GXZ7_HORSE	178.58	21	6	26916	Ig-like domain-containing protein OS=Equus caballus OX=9796 PE=4 SV=1
68	tr|A0A3Q2H1D2|A0A3Q2H1D2_HORSE	178.58	20	6	28777	Ig-like domain-containing protein OS=Equus caballus OX=9796 PE=4 SV=1
69	tr|A0A3Q2H7N4|A0A3Q2H7N4_HORSE	178.58	23	6	24521	Ig-like domain-containing protein OS=Equus caballus OX=9796 PE=4 SV=2
70	tr|A0A3Q2LJM7|A0A3Q2LJM7_HORSE	178.58	23	6	24894	Ig-like domain-containing protein OS=Equus caballus OX=9796 PE=4 SV=1
71	tr|A0A3Q2LK80|A0A3Q2LK80_HORSE	178.58	22	6	25815	Ig-like domain-containing protein OS=Equus caballus OX=9796 PE=4 SV=1
72	tr|A0A3Q2GYU1|A0A3Q2GYU1_HORSE	178.58	21	6	27587	Ig-like domain-containing protein OS=Equus caballus OX=9796 PE=4 SV=1
74	tr|A0A3Q2HMJ3|A0A3Q2HMJ3_HORSE	174.22	49	2	14975	Ig-like domain-containing protein OS=Equus caballus OX=9796 PE=4 SV=1
75	tr|F6UL68|F6UL68_HORSE	168.31	61	7	15862	Transthyretin OS=Equus caballus OX=9796 GN=TTR PE=3 SV=3
76	tr|A0A3Q2I2E9|A0A3Q2I2E9_HORSE	124.69	12	8	69309	Serum albumin OS=Equus caballus OX=9796 GN=ALB PE=4 SV=1
77	tr|A0A3Q2HN20|A0A3Q2HN20_HORSE	124.69	12	8	67131	Serum albumin OS=Equus caballus OX=9796 GN=ALB PE=4 SV=2
78	tr|A0A3Q2H333|A0A3Q2H333_HORSE	124.69	12	8	66975	Serum albumin OS=Equus caballus OX=9796 GN=ALB PE=4 SV=2
79	tr|A0A3Q2H477|A0A3Q2H477_HORSE	124.69	12	8	67337	Serum albumin OS=Equus caballus OX=9796 GN=ALB PE=4 SV=1
80	tr|F7BAY6|F7BAY6_HORSE	124.69	12	8	67857	Serum albumin OS=Equus caballus OX=9796 GN=ALB PE=4 SV=2
81	tr|F6R942|F6R942_HORSE	119.72	3	4	160013	Alpha-2-macroglobulin OS=Equus caballus OX=9796 GN=A2M PE=4 SV=2
82	tr|F6RI47|F6RI47_HORSE	119.72	3	4	164038	Alpha-2-macroglobulin OS=Equus caballus OX=9796 GN=A2M PE=4 SV=2
90	tr|A0A3Q2HTG2|A0A3Q2HTG2_HORSE	92.06	2	1	104854	Fibrinogen alpha chain OS=Equus caballus OX=9796 GN=FGA PE=4 SV=2
91	tr|A0A3Q2HIK4|A0A3Q2HIK4_HORSE	87.73	19	3	13195	Ig-like domain-containing protein OS=Equus caballus OX=9796 PE=4 SV=1
92	tr|A0A3Q2HY39|A0A3Q2HY39_HORSE	86.06	21	6	18284	Ig-like domain-containing protein OS=Equus caballus OX=9796 PE=4 SV=1
93	tr|H9GZN6|H9GZN6_HORSE	86.06	22	5	12246	Ig-like domain-containing protein OS=Equus caballus OX=9796 PE=4 SV=3
94	tr|A0A3Q2HR98|A0A3Q2HR98_HORSE	86.06	21	5	12929	Ig-like domain-containing protein OS=Equus caballus OX=9796 PE=4 SV=2
95	tr|H9GZQ2|H9GZQ2_HORSE	86.06	15	5	17902	Ig-like domain-containing protein OS=Equus caballus OX=9796 PE=4 SV=2
96	tr|A0A3Q2H4X1|A0A3Q2H4X1_HORSE	86.06	12	5	23300	Ig-like domain-containing protein OS=Equus caballus OX=9796 PE=4 SV=1
97	tr|A0A3Q2H4P9|A0A3Q2H4P9_HORSE	84.59	4	6	234181	Fibronectin OS=Equus caballus OX=9796 GN=FN1 PE=4 SV=1
98	tr|F7CN05|F7CN05_HORSE	84.59	3	6	262323	Fibronectin OS=Equus caballus OX=9796 GN=FN1 PE=4 SV=2
102	tr|F7CRC0|F7CRC0_HORSE	71.29	2	2	58019	Amino_oxidase domain-containing protein OS=Equus caballus OX=9796 GN=LOC100055246 PE=4 SV=3
104	tr|Q95M34|Q95M34_HORSE	48.45	6	1	37438	Immunoglobulin gamma 1 heavy chain constant region (Fragment) OS=Equus caballus OX=9796 GN=IGHC1 PE=2 SV=1
105	tr|F7BXD8|F7BXD8_HORSE	46.19	3	1	37986	CD5 molecule like OS=Equus caballus OX=9796 GN=CD5L PE=4 SV=2
106	tr|A0A3Q2HC10|A0A3Q2HC10_HORSE	46.19	2	1	45334	CD5 molecule like OS=Equus caballus OX=9796 GN=CD5L PE=4 SV=1
107	tr|F6VKZ3|F6VKZ3_HORSE	44.73	21	1	14930	Ig-like domain-containing protein OS=Equus caballus OX=9796 PE=4 SV=2
108	tr|A0A3Q2IE43|A0A3Q2IE43_HORSE	32.81	2	1	46312	Solute carrier family 37 member 4 OS=Equus caballus OX=9796 GN=SLC37A4 PE=4 SV=2
109	tr|A0A3Q2H0G8|A0A3Q2H0G8_HORSE	32.81	2	1	48776	Solute carrier family 37 member 4 OS=Equus caballus OX=9796 GN=SLC37A4 PE=4 SV=2
110	tr|A0A5F5PEG5|A0A5F5PEG5_HORSE	30.22	4	1	39010	Alpha-1-microglobulin/bikunin precursor OS=Equus caballus OX=9796 GN=AMBP PE=4 SV=1
111	tr|F6UZH0|F6UZH0_HORSE	30.22	4	1	38261	Alpha-1-microglobulin/bikunin precursor OS=Equus caballus OX=9796 GN=AMBP PE=4 SV=2
112	tr|F6YJA2|F6YJA2_HORSE	29.49	0	1	581720	Ring finger protein 213 OS=Equus caballus OX=9796 GN=RNF213 PE=4 SV=3
113	tr|A0A3Q2HGP8|A0A3Q2HGP8_HORSE	29.49	0	1	586145	Ring finger protein 213 OS=Equus caballus OX=9796 GN=RNF213 PE=4 SV=2
114	tr|A0A3Q2GVE2|A0A3Q2GVE2_HORSE	29.49	0	1	589682	Ring finger protein 213 OS=Equus caballus OX=9796 GN=RNF213 PE=4 SV=1
115	tr|A0A3Q2GWN8|A0A3Q2GWN8_HORSE	29.49	0	1	590943	Ring finger protein 213 OS=Equus caballus OX=9796 GN=RNF213 PE=4 SV=2
116	tr|A0A3Q2GS92|A0A3Q2GS92_HORSE	29.49	0	1	594304	Ring finger protein 213 OS=Equus caballus OX=9796 GN=RNF213 PE=4 SV=1
119	tr|O02682|O02682_EQUPR	27.72	14	1	8746	Gamma fibrinogen (Fragment) OS=Equus przewalskii OX=9798 PE=4 SV=1
120	tr|F6W2Y1|F6W2Y1_HORSE	27.72	2	1	50503	Fibrinogen gamma chain OS=Equus caballus OX=9796 GN=FGG PE=4 SV=2
121	tr|A0A5F5PPB8|A0A5F5PPB8_HORSE	27.72	2	1	52558	Fibrinogen gamma chain OS=Equus caballus OX=9796 GN=FGG PE=4 SV=1

## Sheet: CAV_NS_IGG
Protein Group	Accession	-10lgP	Coverage (%)	#Unique	Avg. Mass	Description
13	tr|A0A0A1E567|A0A0A1E567_HORSE	227.64	32	0	23316	Immmunoglobulin lambda light chain variable region (Fragment) OS=Equus caballus OX=9796 GN=IGL PE=2 SV=1
5	tr|A0A0A1E6G2|A0A0A1E6G2_HORSE	224	45	0	22988	Immmunoglobulin lambda light chain variable region (Fragment) OS=Equus caballus OX=9796 GN=IGL PE=2 SV=1
6	tr|A0A0A1E4Z5|A0A0A1E4Z5_HORSE	223.83	42	0	23022	Immmunoglobulin lambda light chain variable region (Fragment) OS=Equus caballus OX=9796 GN=IGL PE=2 SV=1
15	tr|A0A0A1E6K4|A0A0A1E6K4_HORSE	223.38	45	0	23214	Immmunoglobulin lambda light chain variable region (Fragment) OS=Equus caballus OX=9796 GN=IGL PE=2 SV=1
15	tr|A0A0A1E3Z2|A0A0A1E3Z2_HORSE	223.38	45	0	23300	Immmunoglobulin lambda light chain variable region (Fragment) OS=Equus caballus OX=9796 GN=IGL PE=2 SV=1
15	tr|A0A0A1E406|A0A0A1E406_HORSE	221.34	42	0	23223	Immmunoglobulin lambda light chain variable region (Fragment) OS=Equus caballus OX=9796 GN=IGL PE=2 SV=1
15	tr|A0A0A1E6D7|A0A0A1E6D7_HORSE	221.34	42	0	23275	Immmunoglobulin lambda light chain variable region (Fragment) OS=Equus caballus OX=9796 GN=IGL PE=2 SV=1
7	tr|A0A0A1E458|A0A0A1E458_HORSE	222.89	44	1	23215	Immmunoglobulin lambda light chain variable region (Fragment) OS=Equus caballus OX=9796 GN=IGL PE=2 SV=1
1	tr|A0A0A1E6F3|A0A0A1E6F3_HORSE	222.71	44	0	23116	Immmunoglobulin lambda light chain variable region (Fragment) OS=Equus caballus OX=9796 GN=IGL PE=2 SV=1
17	tr|A0A0A1E6J3|A0A0A1E6J3_HORSE	221.3	45	1	23425	Immmunoglobulin lambda light chain variable region (Fragment) OS=Equus caballus OX=9796 GN=IGL PE=2 SV=1
21	tr|A0A0A1E470|A0A0A1E470_HORSE	220.67	45	1	23534	Immmunoglobulin lambda light chain variable region (Fragment) OS=Equus caballus OX=9796 GN=IGL PE=2 SV=1
9	tr|A0A0A1E422|A0A0A1E422_HORSE	220.39	42	2	23315	Immmunoglobulin lambda light chain variable region (Fragment) OS=Equus caballus OX=9796 GN=IGL PE=2 SV=1
18	tr|A0A0A1E4S5|A0A0A1E4S5_HORSE	219.75	43	0	23297	Immmunoglobulin lambda light chain variable region (Fragment) OS=Equus caballus OX=9796 GN=IGL PE=2 SV=1
16	tr|A0A0A1E961|A0A0A1E961_HORSE	219.45	43	0	22995	Immmunoglobulin lambda light chain variable region (Fragment) OS=Equus caballus OX=9796 GN=IGL PE=2 SV=1
14	tr|A0A0A1E6E8|A0A0A1E6E8_HORSE	219.24	43	1	23116	Immmunoglobulin lambda light chain variable region (Fragment) OS=Equus caballus OX=9796 GN=IGL PE=2 SV=1
19	tr|A0A0A1E9A8|A0A0A1E9A8_HORSE	218.68	38	0	23185	Immmunoglobulin lambda light chain variable region (Fragment) OS=Equus caballus OX=9796 GN=IGL PE=2 SV=1
22	tr|A0A0A1E966|A0A0A1E966_HORSE	218.52	42	1	23372	Immmunoglobulin lambda light chain variable region (Fragment) OS=Equus caballus OX=9796 GN=IGL PE=2 SV=1
10	tr|A0A0A1E9B4|A0A0A1E9B4_HORSE	218.48	40	1	22433	Immmunoglobulin lambda light chain variable region (Fragment) OS=Equus caballus OX=9796 GN=IGL PE=2 SV=1
3	tr|A0A0A1E4I0|A0A0A1E4I0_HORSE	218.27	43	0	22705	Immmunoglobulin lambda light chain variable region (Fragment) OS=Equus caballus OX=9796 GN=IGL PE=2 SV=1
25	tr|A0A0A1E6K2|A0A0A1E6K2_HORSE	217.1	39	1	23398	Immmunoglobulin lambda light chain variable region (Fragment) OS=Equus caballus OX=9796 GN=IGL PE=2 SV=1
27	tr|A0A0A1E4L2|A0A0A1E4L2_HORSE	215.28	42	2	23156	Immmunoglobulin lambda light chain variable region (Fragment) OS=Equus caballus OX=9796 GN=IGL PE=2 SV=1
26	tr|A0A0A1E6R5|A0A0A1E6R5_HORSE	213.7	37	0	23253	Immmunoglobulin lambda light chain variable region (Fragment) OS=Equus caballus OX=9796 GN=IGL PE=2 SV=1
2	tr|A0A0A1E6L5|A0A0A1E6L5_HORSE	213.58	42	0	23281	Immmunoglobulin lambda light chain variable region (Fragment) OS=Equus caballus OX=9796 GN=IGL PE=2 SV=1
28	tr|A0A0A1E6R9|A0A0A1E6R9_HORSE	212.77	37	0	23439	Immmunoglobulin lambda light chain variable region (Fragment) OS=Equus caballus OX=9796 GN=IGL PE=2 SV=1
8	tr|A0A0A1E6M5|A0A0A1E6M5_HORSE	210.77	42	0	23058	Immmunoglobulin lambda light chain variable region (Fragment) OS=Equus caballus OX=9796 GN=IGL PE=2 SV=1
12	tr|A0A0A1E543|A0A0A1E543_HORSE	210.39	42	1	22920	Immmunoglobulin lambda light chain variable region (Fragment) OS=Equus caballus OX=9796 GN=IGL PE=2 SV=1
29	tr|A0A0A1E9D0|A0A0A1E9D0_HORSE	209.84	40	1	23229	Immmunoglobulin lambda light chain variable region (Fragment) OS=Equus caballus OX=9796 GN=IGL PE=2 SV=1
23	tr|A0A0A1E435|A0A0A1E435_HORSE	209.64	37	0	23008	Immmunoglobulin lambda light chain variable region (Fragment) OS=Equus caballus OX=9796 GN=IGL PE=2 SV=1
4	tr|A0A0A1E6P5|A0A0A1E6P5_HORSE	205.41	33	1	23092	Immmunoglobulin lambda light chain variable region (Fragment) OS=Equus caballus OX=9796 GN=IGL PE=2 SV=1
20	tr|A0A0A1E6I5|A0A0A1E6I5_HORSE	205.11	36	0	23262	Immmunoglobulin lambda light chain variable region (Fragment) OS=Equus caballus OX=9796 GN=IGL PE=2 SV=1
36	tr|A0A0A1E493|A0A0A1E493_HORSE	203.69	45	0	23402	Immmunoglobulin lambda light chain variable region (Fragment) OS=Equus caballus OX=9796 GN=IGL PE=2 SV=1
30	tr|A0A0A1E6F4|A0A0A1E6F4_HORSE	203.06	42	0	23201	Immmunoglobulin lambda light chain variable region (Fragment) OS=Equus caballus OX=9796 GN=IGL PE=2 SV=1
30	tr|A0A0A1E691|A0A0A1E691_HORSE	203.06	42	0	23038	Immmunoglobulin lambda light chain variable region (Fragment) OS=Equus caballus OX=9796 GN=IGL PE=2 SV=1
24	tr|A0A0A1E6I1|A0A0A1E6I1_HORSE	201.47	36	1	23327	Immmunoglobulin lambda light chain variable region (Fragment) OS=Equus caballus OX=9796 GN=IGL PE=2 SV=1
37	tr|A0A0A1E3X3|A0A0A1E3X3_HORSE	198.55	42	0	23112	Immmunoglobulin lambda light chain variable region (Fragment) OS=Equus caballus OX=9796 GN=IGL PE=2 SV=1
37	tr|A0A0A1E6H3|A0A0A1E6H3_HORSE	198.55	43	0	23025	Immmunoglobulin lambda light chain variable region (Fragment) OS=Equus caballus OX=9796 GN=IGL PE=2 SV=1
35	tr|A0A0A1E6A2|A0A0A1E6A2_HORSE	198.45	42	0	23034	Immmunoglobulin lambda light chain variable region (Fragment) OS=Equus caballus OX=9796 GN=IGL PE=2 SV=1
33	tr|A0A0A1E6G5|A0A0A1E6G5_HORSE	198.1	43	0	22592	Immmunoglobulin lambda light chain variable region (Fragment) OS=Equus caballus OX=9796 GN=IGL PE=2 SV=1
11	tr|A0A0A1E4U0|A0A0A1E4U0_HORSE	196.08	37	0	23297	Immmunoglobulin lambda light chain variable region (Fragment) OS=Equus caballus OX=9796 GN=IGL PE=2 SV=1
32	tr|A0A0A1E476|A0A0A1E476_HORSE	192.04	41	0	22964	Immmunoglobulin lambda light chain variable region (Fragment) OS=Equus caballus OX=9796 GN=IGL PE=2 SV=1
34	tr|A0A0A1E921|A0A0A1E921_HORSE	191.11	37	0	23400	Immmunoglobulin lambda light chain variable region (Fragment) OS=Equus caballus OX=9796 GN=IGL PE=2 SV=1
41	tr|A0A0A1E6B6|A0A0A1E6B6_HORSE	190.27	36	0	23523	Immmunoglobulin lambda light chain variable region (Fragment) OS=Equus caballus OX=9796 GN=IGL PE=2 SV=1
31	tr|A0A3Q2L1T5|A0A3Q2L1T5_HORSE	189.81	36	1	21897	Ig-like domain-containing protein OS=Equus caballus OX=9796 PE=4 SV=2
31	tr|A0A3Q2HEJ3|A0A3Q2HEJ3_HORSE	189.81	33	1	23467	Ig-like domain-containing protein OS=Equus caballus OX=9796 PE=4 SV=1
38	tr|A0A0A1E487|A0A0A1E487_HORSE	189.78	42	1	23112	Immmunoglobulin lambda light chain variable region (Fragment) OS=Equus caballus OX=9796 GN=IGL PE=2 SV=1
42	tr|A0A0A1E6H7|A0A0A1E6H7_HORSE	188.53	40	0	23307	Immmunoglobulin lambda light chain variable region (Fragment) OS=Equus caballus OX=9796 GN=IGL PE=2 SV=1
42	tr|A0A0A1E6B2|A0A0A1E6B2_HORSE	188.53	40	0	23482	Immmunoglobulin lambda light chain variable region (Fragment) OS=Equus caballus OX=9796 GN=IGL PE=2 SV=1
42	tr|A0A0A1E3X7|A0A0A1E3X7_HORSE	188.53	40	0	23676	Immmunoglobulin lambda light chain variable region (Fragment) OS=Equus caballus OX=9796 GN=IGL PE=2 SV=1
43	tr|A0A0A1E938|A0A0A1E938_HORSE	186.36	40	0	23559	Immmunoglobulin lambda light chain variable region (Fragment) OS=Equus caballus OX=9796 GN=IGL PE=2 SV=1
40	tr|A0A0A1E933|A0A0A1E933_HORSE	186.01	40	0	23242	Immmunoglobulin lambda light chain variable region (Fragment) OS=Equus caballus OX=9796 GN=IGL PE=2 SV=1
39	tr|F7CAC5|F7CAC5_HORSE	184	48	1	13595	Ig-like domain-containing protein OS=Equus caballus OX=9796 PE=4 SV=2
47	tr|F6UL68|F6UL68_HORSE	176.61	61	8	15862	Transthyretin OS=Equus caballus OX=9796 GN=TTR PE=3 SV=3
45	tr|A0A0A1E927|A0A0A1E927_HORSE	172.19	22	0	22768	Immmunoglobulin lambda light chain variable region (Fragment) OS=Equus caballus OX=9796 GN=IGL PE=2 SV=1
46	tr|A0A3Q2HMJ3|A0A3Q2HMJ3_HORSE	170.79	49	1	14975	Ig-like domain-containing protein OS=Equus caballus OX=9796 PE=4 SV=1
48	tr|H9GZQ9|H9GZQ9_HORSE	170.22	18	3	48112	Uncharacterized protein OS=Equus caballus OX=9796 PE=4 SV=2
44	tr|A0A0A1E3W9|A0A0A1E3W9_HORSE	170.22	29	0	23096	Immmunoglobulin lambda light chain variable region (Fragment) OS=Equus caballus OX=9796 GN=IGL PE=2 SV=1
49	tr|H9GZT5|H9GZT5_HORSE	165.35	14	2	60138	Uncharacterized protein OS=Equus caballus OX=9796 PE=4 SV=3
50	tr|A0A3Q2HN20|A0A3Q2HN20_HORSE	155.82	16	10	67131	Serum albumin OS=Equus caballus OX=9796 GN=ALB PE=4 SV=2
50	tr|A0A3Q2H333|A0A3Q2H333_HORSE	155.82	16	10	66975	Serum albumin OS=Equus caballus OX=9796 GN=ALB PE=4 SV=2
50	tr|A0A3Q2H477|A0A3Q2H477_HORSE	155.82	16	10	67337	Serum albumin OS=Equus caballus OX=9796 GN=ALB PE=4 SV=1
50	tr|F7BAY6|F7BAY6_HORSE	155.82	16	10	67857	Serum albumin OS=Equus caballus OX=9796 GN=ALB PE=4 SV=2
50	tr|A0A3Q2I2E9|A0A3Q2I2E9_HORSE	155.82	15	10	69309	Serum albumin OS=Equus caballus OX=9796 GN=ALB PE=4 SV=1
52	tr|F6V5H1|F6V5H1_HORSE	154.12	23	6	25070	Ig-like domain-containing protein OS=Equus caballus OX=9796 PE=4 SV=2
52	tr|A0A3Q2H705|A0A3Q2H705_HORSE	154.12	23	6	25308	Ig-like domain-containing protein OS=Equus caballus OX=9796 PE=4 SV=1
52	tr|A0A3Q2HGG1|A0A3Q2HGG1_HORSE	154.12	22	6	26102	Ig-like domain-containing protein OS=Equus caballus OX=9796 PE=4 SV=1
52	tr|A0A3Q2H342|A0A3Q2H342_HORSE	154.12	21	6	26669	Ig-like domain-containing protein OS=Equus caballus OX=9796 PE=4 SV=1
52	tr|A0A3Q2GXZ7|A0A3Q2GXZ7_HORSE	154.12	21	6	26916	Ig-like domain-containing protein OS=Equus caballus OX=9796 PE=4 SV=1
52	tr|A0A3Q2H1D2|A0A3Q2H1D2_HORSE	154.12	20	6	28777	Ig-like domain-containing protein OS=Equus caballus OX=9796 PE=4 SV=1
52	tr|A0A3Q2H7N4|A0A3Q2H7N4_HORSE	154.12	23	6	24521	Ig-like domain-containing protein OS=Equus caballus OX=9796 PE=4 SV=2
52	tr|A0A3Q2LJM7|A0A3Q2LJM7_HORSE	154.12	23	6	24894	Ig-like domain-containing protein OS=Equus caballus OX=9796 PE=4 SV=1
52	tr|A0A3Q2LK80|A0A3Q2LK80_HORSE	154.12	22	6	25815	Ig-like domain-containing protein OS=Equus caballus OX=9796 PE=4 SV=1
52	tr|A0A3Q2GYU1|A0A3Q2GYU1_HORSE	154.12	21	6	27587	Ig-like domain-containing protein OS=Equus caballus OX=9796 PE=4 SV=1
51	tr|F6RI47|F6RI47_HORSE	130.45	3	5	164038	Alpha-2-macroglobulin OS=Equus caballus OX=9796 GN=A2M PE=4 SV=2
51	tr|F6R942|F6R942_HORSE	130.45	4	5	160013	Alpha-2-macroglobulin OS=Equus caballus OX=9796 GN=A2M PE=4 SV=2
54	tr|A0A3Q2HTG2|A0A3Q2HTG2_HORSE	120.34	6	7	104854	Fibrinogen alpha chain OS=Equus caballus OX=9796 GN=FGA PE=4 SV=2
53	tr|A0A5F5PSP3|A0A5F5PSP3_HORSE	105.5	17	3	35905	Uncharacterized protein OS=Equus caballus OX=9796 PE=4 SV=1
53	tr|H9GZV1|H9GZV1_HORSE	105.5	15	3	40641	Uncharacterized protein OS=Equus caballus OX=9796 PE=4 SV=2
55	tr|A0A5F5PLA4|A0A5F5PLA4_HORSE	98.89	10	1	47991	Uncharacterized protein OS=Equus caballus OX=9796 PE=4 SV=1
55	tr|A0A5F5PU08|A0A5F5PU08_HORSE	98.89	10	1	47952	Uncharacterized protein OS=Equus caballus OX=9796 PE=4 SV=1
55	tr|A0A5F5PSS8|A0A5F5PSS8_HORSE	98.89	10	1	48034	Uncharacterized protein OS=Equus caballus OX=9796 PE=4 SV=1
55	tr|A0A5F5PZZ4|A0A5F5PZZ4_HORSE	98.89	9	0	45522	Uncharacterized protein OS=Equus caballus OX=9796 PE=4 SV=1
55	tr|A0A5F5Q1N6|A0A5F5Q1N6_HORSE	98.89	9	0	45463	Uncharacterized protein OS=Equus caballus OX=9796 PE=4 SV=1
56	tr|H9GZN6|H9GZN6_HORSE	82.22	36	7	12246	Ig-like domain-containing protein OS=Equus caballus OX=9796 PE=4 SV=3
56	tr|A0A3Q2HR98|A0A3Q2HR98_HORSE	82.22	34	7	12929	Ig-like domain-containing protein OS=Equus caballus OX=9796 PE=4 SV=2
56	tr|H9GZQ2|H9GZQ2_HORSE	82.22	25	7	17902	Ig-like domain-containing protein OS=Equus caballus OX=9796 PE=4 SV=2
56	tr|A0A3Q2HY39|A0A3Q2HY39_HORSE	82.22	24	7	18284	Ig-like domain-containing protein OS=Equus caballus OX=9796 PE=4 SV=1
56	tr|A0A5F5PUA4|A0A5F5PUA4_HORSE	82.22	21	7	21103	Uncharacterized protein OS=Equus caballus OX=9796 PE=4 SV=1
56	tr|A0A3Q2H4X1|A0A3Q2H4X1_HORSE	82.22	19	7	23300	Ig-like domain-containing protein OS=Equus caballus OX=9796 PE=4 SV=1
57	tr|H9GZR2|H9GZR2_HORSE	70.29	7	1	47157	Uncharacterized protein OS=Equus caballus OX=9796 PE=4 SV=2
57	tr|A0A5F5Q393|A0A5F5Q393_HORSE	70.29	7	1	51258	Uncharacterized protein OS=Equus caballus OX=9796 PE=4 SV=1
57	tr|A0A5F5PWX5|A0A5F5PWX5_HORSE	70.29	6	1	55918	Uncharacterized protein OS=Equus caballus OX=9796 PE=4 SV=1
59	tr|F6PH38|F6PH38_HORSE	64.54	11	5	56250	Fibrinogen beta chain OS=Equus caballus OX=9796 GN=FGB PE=4 SV=2
59	tr|A0A5F5PJQ9|A0A5F5PJQ9_HORSE	64.54	11	5	55847	Fibrinogen beta chain OS=Equus caballus OX=9796 GN=FGB PE=4 SV=1
61	tr|F7CN05|F7CN05_HORSE	61.72	1	2	262323	Fibronectin OS=Equus caballus OX=9796 GN=FN1 PE=4 SV=2
61	tr|A0A3Q2H4P9|A0A3Q2H4P9_HORSE	61.72	1	2	234181	Fibronectin OS=Equus caballus OX=9796 GN=FN1 PE=4 SV=1
58	tr|A0A3Q2I9S7|A0A3Q2I9S7_HORSE	59.52	6	1	38501	Uncharacterized protein OS=Equus caballus OX=9796 PE=4 SV=2
58	tr|A0A3Q2HD35|A0A3Q2HD35_HORSE	59.52	6	1	38601	Uncharacterized protein OS=Equus caballus OX=9796 PE=4 SV=2
58	tr|A0A5F5PT94|A0A5F5PT94_HORSE	59.52	5	1	45983	Uncharacterized protein OS=Equus caballus OX=9796 PE=4 SV=1
60	tr|A0A5F5PGX7|A0A5F5PGX7_HORSE	51.61	9	1	18119	Uncharacterized protein OS=Equus caballus OX=9796 PE=4 SV=1
62	tr|A0A3Q2HIK4|A0A3Q2HIK4_HORSE	40.37	10	1	13195	Ig-like domain-containing protein OS=Equus caballus OX=9796 PE=4 SV=1
70	tr|F6SVV7|F6SVV7_HORSE	32.09	2	1	32151	Nerve growth factor OS=Equus caballus OX=9796 GN=NGF PE=3 SV=3
63	tr|A0A3Q2HBR4|A0A3Q2HBR4_HORSE	30.73	3	1	35761	Haptoglobin OS=Equus caballus OX=9796 GN=LOC100067869 PE=3 SV=2
63	tr|F6XWM5|F6XWM5_HORSE	30.73	3	1	38466	Haptoglobin OS=Equus caballus OX=9796 GN=LOC100067869 PE=3 SV=2
65	tr|A0A5F5PMD7|A0A5F5PMD7_HORSE	30.31	4	1	46957	Uncharacterized protein OS=Equus caballus OX=9796 GN=LOC100065068 PE=4 SV=1
65	tr|B5BV02|B5BV02_HORSE	30.31	4	1	46947	Alpha-1-antitrypsin OS=Equus caballus OX=9796 GN=Spi2-3 PE=2 SV=1
65	tr|B5BV00|B5BV00_HORSE	30.31	4	1	46942	Alpha-1-antitrypsin OS=Equus caballus OX=9796 GN=Spi2-1 PE=2 SV=1
71	tr|R9TMV9|R9TMV9_LIV	28.61	0	1	378701	Genome polyprotein OS=Louping ill virus OX=11086 PE=4 SV=1
71	tr|A0A0S2VEI3|A0A0S2VEI3_LIV	28.61	0	1	378761	Genome polyprotein OS=Louping ill virus OX=11086 PE=4 SV=1
71	tr|A0A024AGI8|A0A024AGI8_LIV	28.61	0	1	378760	Genome polyprotein OS=Louping ill virus OX=11086 PE=4 SV=1
71	tr|A0A0K0YAM8|A0A0K0YAM8_LIV	28.61	0	1	378626	Genome polyprotein OS=Louping ill virus OX=11086 PE=4 SV=1
71	P22338|POLG_LIV	28.61	0	1	378413	Genome polyprotein OS=Louping ill virus OX=11086 PE=1 SV=2
68	tr|A0A5F5PEP9|A0A5F5PEP9_HORSE	28.44	2	1	99452	Ectonucleotide pyrophosphatase/phosphodiesterase 3 OS=Equus caballus OX=9796 GN=ENPP3 PE=4 SV=1
68	tr|A0A5F5PSR7|A0A5F5PSR7_HORSE	28.44	2	1	99409	Ectonucleotide pyrophosphatase/phosphodiesterase 3 OS=Equus caballus OX=9796 GN=ENPP3 PE=4 SV=1
68	tr|F7CLE3|F7CLE3_HORSE	28.44	2	1	99382	Ectonucleotide pyrophosphatase/phosphodiesterase 3 OS=Equus caballus OX=9796 GN=ENPP3 PE=4 SV=1
68	tr|A0A5F5PMH2|A0A5F5PMH2_HORSE	28.44	2	1	95084	Ectonucleotide pyrophosphatase/phosphodiesterase 3 OS=Equus caballus OX=9796 GN=ENPP3 PE=4 SV=1
68	tr|A0A5F5PJN6|A0A5F5PJN6_HORSE	28.44	2	1	94866	Ectonucleotide pyrophosphatase/phosphodiesterase 3 OS=Equus caballus OX=9796 GN=ENPP3 PE=4 SV=1
64	tr|F7B266|F7B266_HORSE	27.99	1	1	98454	RB binding protein 8 endonuclease OS=Equus caballus OX=9796 GN=RBBP8 PE=4 SV=3
64	tr|A0A3Q2H7X7|A0A3Q2H7X7_HORSE	27.99	1	1	100181	RB binding protein 8 endonuclease OS=Equus caballus OX=9796 GN=RBBP8 PE=4 SV=2
64	tr|A0A3Q2HXF2|A0A3Q2HXF2_HORSE	27.99	1	1	101779	RB binding protein 8 endonuclease OS=Equus caballus OX=9796 GN=RBBP8 PE=4 SV=2
64	tr|A0A5F5PYV5|A0A5F5PYV5_HORSE	27.99	1	1	105671	RB binding protein 8 endonuclease OS=Equus caballus OX=9796 GN=RBBP8 PE=4 SV=1
72	tr|F6Z2H1|F6Z2H1_HORSE	27.85	1	1	213056	Myosin heavy chain 15 OS=Equus caballus OX=9796 GN=MYH15 PE=3 SV=2
72	tr|A0A5F5PYX4|A0A5F5PYX4_HORSE	27.85	1	1	216040	Myosin heavy chain 15 OS=Equus caballus OX=9796 GN=MYH15 PE=4 SV=1
72	tr|F6QZM9|F6QZM9_HORSE	27.85	1	1	215886	Myosin heavy chain 15 OS=Equus caballus OX=9796 GN=MYH15 PE=3 SV=2
73	P04365|IATR_HORSE	26.92	11	1	13726	Inter-alpha-trypsin inhibitor (Fragment) OS=Equus caballus OX=9796 PE=1 SV=2
74	tr|A0A5F5PR27|A0A5F5PR27_HORSE	26.16	2	1	54590	Tubby like protein 1 OS=Equus caballus OX=9796 GN=TULP1 PE=4 SV=1
74	tr|F7BTW2|F7BTW2_HORSE	26.16	2	1	60295	Tubby-like protein OS=Equus caballus OX=9796 GN=TULP1 PE=3 SV=3
74	tr|A0A5F5PXS9|A0A5F5PXS9_HORSE	26.16	2	1	60494	Tubby like protein 1 OS=Equus caballus OX=9796 GN=TULP1 PE=4 SV=1

## Sheet: CAV_NK_IGG
Protein Group	Accession	-10lgP	Coverage (%)	#Unique	Avg. Mass	Description
13	tr|A0A0A1E567|A0A0A1E567_HORSE	200.74	38	1	23316	Immmunoglobulin lambda light chain variable region (Fragment) OS=Equus caballus OX=9796 GN=IGL PE=2 SV=1
18	tr|A0A0A1E961|A0A0A1E961_HORSE	195.71	40	0	22995	Immmunoglobulin lambda light chain variable region (Fragment) OS=Equus caballus OX=9796 GN=IGL PE=2 SV=1
20	tr|A0A0A1E470|A0A0A1E470_HORSE	195.56	39	1	23534	Immmunoglobulin lambda light chain variable region (Fragment) OS=Equus caballus OX=9796 GN=IGL PE=2 SV=1
17	tr|A0A0A1E9A8|A0A0A1E9A8_HORSE	195.51	32	0	23185	Immmunoglobulin lambda light chain variable region (Fragment) OS=Equus caballus OX=9796 GN=IGL PE=2 SV=1
17	tr|A0A0A1E464|A0A0A1E464_HORSE	195.51	32	0	23568	Immmunoglobulin lambda light chain variable region (Fragment) OS=Equus caballus OX=9796 GN=IGL PE=2 SV=1
19	tr|A0A0A1E6E8|A0A0A1E6E8_HORSE	195.37	39	1	23116	Immmunoglobulin lambda light chain variable region (Fragment) OS=Equus caballus OX=9796 GN=IGL PE=2 SV=1
16	tr|A0A0A1E4R8|A0A0A1E4R8_HORSE	193.92	39	0	23438	Immmunoglobulin lambda light chain variable region (Fragment) OS=Equus caballus OX=9796 GN=IGL PE=2 SV=1
16	tr|A0A0A1E6K4|A0A0A1E6K4_HORSE	196.31	39	0	23214	Immmunoglobulin lambda light chain variable region (Fragment) OS=Equus caballus OX=9796 GN=IGL PE=2 SV=1
16	tr|A0A0A1E532|A0A0A1E532_HORSE	196.31	39	0	23466	Immmunoglobulin lambda light chain variable region (Fragment) OS=Equus caballus OX=9796 GN=IGL PE=2 SV=1
16	tr|A0A0A1E3Z2|A0A0A1E3Z2_HORSE	196.31	39	0	23300	Immmunoglobulin lambda light chain variable region (Fragment) OS=Equus caballus OX=9796 GN=IGL PE=2 SV=1
16	tr|A0A0A1E406|A0A0A1E406_HORSE	193.92	39	0	23223	Immmunoglobulin lambda light chain variable region (Fragment) OS=Equus caballus OX=9796 GN=IGL PE=2 SV=1
16	tr|A0A0A1E6D7|A0A0A1E6D7_HORSE	193.92	39	0	23275	Immmunoglobulin lambda light chain variable region (Fragment) OS=Equus caballus OX=9796 GN=IGL PE=2 SV=1
16	tr|A0A0A1E447|A0A0A1E447_HORSE	193.92	39	0	23236	Immmunoglobulin lambda light chain variable region (Fragment) OS=Equus caballus OX=9796 GN=IGL PE=2 SV=1
21	tr|A0A0A1E6J3|A0A0A1E6J3_HORSE	193.82	39	1	23425	Immmunoglobulin lambda light chain variable region (Fragment) OS=Equus caballus OX=9796 GN=IGL PE=2 SV=1
22	tr|A0A0A1E966|A0A0A1E966_HORSE	193.17	39	1	23372	Immmunoglobulin lambda light chain variable region (Fragment) OS=Equus caballus OX=9796 GN=IGL PE=2 SV=1
1	tr|A0A0A1E6F3|A0A0A1E6F3_HORSE	191.84	39	0	23116	Immmunoglobulin lambda light chain variable region (Fragment) OS=Equus caballus OX=9796 GN=IGL PE=2 SV=1
2	tr|A0A0A1E4I0|A0A0A1E4I0_HORSE	190.48	40	0	22705	Immmunoglobulin lambda light chain variable region (Fragment) OS=Equus caballus OX=9796 GN=IGL PE=2 SV=1
3	tr|A0A0A1E4Z5|A0A0A1E4Z5_HORSE	189.48	39	0	23022	Immmunoglobulin lambda light chain variable region (Fragment) OS=Equus caballus OX=9796 GN=IGL PE=2 SV=1
24	tr|A0A0A1E6R9|A0A0A1E6R9_HORSE	186.84	33	0	23439	Immmunoglobulin lambda light chain variable region (Fragment) OS=Equus caballus OX=9796 GN=IGL PE=2 SV=1
5	tr|A0A0A1E458|A0A0A1E458_HORSE	184.45	39	1	23215	Immmunoglobulin lambda light chain variable region (Fragment) OS=Equus caballus OX=9796 GN=IGL PE=2 SV=1
25	tr|A0A0A1E4B1|A0A0A1E4B1_HORSE	182.65	39	0	23586	Immmunoglobulin lambda light chain variable region (Fragment) OS=Equus caballus OX=9796 GN=IGL PE=2 SV=1
25	tr|A0A0A1E493|A0A0A1E493_HORSE	182.65	39	0	23402	Immmunoglobulin lambda light chain variable region (Fragment) OS=Equus caballus OX=9796 GN=IGL PE=2 SV=1
4	tr|A0A0A1E543|A0A0A1E543_HORSE	181.01	39	1	22920	Immmunoglobulin lambda light chain variable region (Fragment) OS=Equus caballus OX=9796 GN=IGL PE=2 SV=1
6	tr|A0A0A1E6M5|A0A0A1E6M5_HORSE	180.4	39	0	23058	Immmunoglobulin lambda light chain variable region (Fragment) OS=Equus caballus OX=9796 GN=IGL PE=2 SV=1
26	tr|A0A0A1E3X3|A0A0A1E3X3_HORSE	178.6	39	0	23112	Immmunoglobulin lambda light chain variable region (Fragment) OS=Equus caballus OX=9796 GN=IGL PE=2 SV=1
26	tr|A0A0A1E6H3|A0A0A1E6H3_HORSE	181.96	39	0	23025	Immmunoglobulin lambda light chain variable region (Fragment) OS=Equus caballus OX=9796 GN=IGL PE=2 SV=1
10	tr|A0A0A1E6F4|A0A0A1E6F4_HORSE	176.66	39	0	23201	Immmunoglobulin lambda light chain variable region (Fragment) OS=Equus caballus OX=9796 GN=IGL PE=2 SV=1
10	tr|A0A0A1E691|A0A0A1E691_HORSE	176.66	39	0	23038	Immmunoglobulin lambda light chain variable region (Fragment) OS=Equus caballus OX=9796 GN=IGL PE=2 SV=1
8	tr|A0A0A1E6G5|A0A0A1E6G5_HORSE	175.74	40	0	22592	Immmunoglobulin lambda light chain variable region (Fragment) OS=Equus caballus OX=9796 GN=IGL PE=2 SV=1
9	tr|A0A0A1E6A2|A0A0A1E6A2_HORSE	175.05	39	0	23034	Immmunoglobulin lambda light chain variable region (Fragment) OS=Equus caballus OX=9796 GN=IGL PE=2 SV=1
12	tr|A0A3Q2HEJ3|A0A3Q2HEJ3_HORSE	173.66	33	1	23467	Ig-like domain-containing protein OS=Equus caballus OX=9796 PE=4 SV=1
7	tr|A0A0A1E6I5|A0A0A1E6I5_HORSE	169.64	33	0	23262	Immmunoglobulin lambda light chain variable region (Fragment) OS=Equus caballus OX=9796 GN=IGL PE=2 SV=1
27	tr|A0A0A1E6B6|A0A0A1E6B6_HORSE	169.12	33	0	23523	Immmunoglobulin lambda light chain variable region (Fragment) OS=Equus caballus OX=9796 GN=IGL PE=2 SV=1
11	tr|A0A0A1E487|A0A0A1E487_HORSE	168.59	38	0	23112	Immmunoglobulin lambda light chain variable region (Fragment) OS=Equus caballus OX=9796 GN=IGL PE=2 SV=1
28	tr|A0A0A1E3X7|A0A0A1E3X7_HORSE	166.46	37	0	23676	Immmunoglobulin lambda light chain variable region (Fragment) OS=Equus caballus OX=9796 GN=IGL PE=2 SV=1
28	tr|A0A0A1E6H7|A0A0A1E6H7_HORSE	166.46	37	0	23307	Immmunoglobulin lambda light chain variable region (Fragment) OS=Equus caballus OX=9796 GN=IGL PE=2 SV=1
28	tr|A0A0A1E6B2|A0A0A1E6B2_HORSE	166.46	37	0	23482	Immmunoglobulin lambda light chain variable region (Fragment) OS=Equus caballus OX=9796 GN=IGL PE=2 SV=1
29	tr|A0A0A1E933|A0A0A1E933_HORSE	165.67	37	0	23242	Immmunoglobulin lambda light chain variable region (Fragment) OS=Equus caballus OX=9796 GN=IGL PE=2 SV=1
30	tr|A0A0A1E938|A0A0A1E938_HORSE	164.98	37	0	23559	Immmunoglobulin lambda light chain variable region (Fragment) OS=Equus caballus OX=9796 GN=IGL PE=2 SV=1
23	tr|F7CAC5|F7CAC5_HORSE	164.37	47	1	13595	Ig-like domain-containing protein OS=Equus caballus OX=9796 PE=4 SV=2
14	tr|A0A0A1E476|A0A0A1E476_HORSE	163.84	37	0	22964	Immmunoglobulin lambda light chain variable region (Fragment) OS=Equus caballus OX=9796 GN=IGL PE=2 SV=1
15	tr|A0A0A1E927|A0A0A1E927_HORSE	161.59	30	0	22768	Immmunoglobulin lambda light chain variable region (Fragment) OS=Equus caballus OX=9796 GN=IGL PE=2 SV=1
34	tr|F6UL68|F6UL68_HORSE	139.91	39	6	15862	Transthyretin OS=Equus caballus OX=9796 GN=TTR PE=3 SV=3
33	tr|A0A3Q2HN20|A0A3Q2HN20_HORSE	139.7	11	7	67131	Serum albumin OS=Equus caballus OX=9796 GN=ALB PE=4 SV=2
33	tr|A0A3Q2H333|A0A3Q2H333_HORSE	139.7	11	7	66975	Serum albumin OS=Equus caballus OX=9796 GN=ALB PE=4 SV=2
33	tr|A0A3Q2H477|A0A3Q2H477_HORSE	139.7	11	7	67337	Serum albumin OS=Equus caballus OX=9796 GN=ALB PE=4 SV=1
33	tr|F7BAY6|F7BAY6_HORSE	139.7	11	7	67857	Serum albumin OS=Equus caballus OX=9796 GN=ALB PE=4 SV=2
33	tr|A0A3Q2I2E9|A0A3Q2I2E9_HORSE	139.7	10	7	69309	Serum albumin OS=Equus caballus OX=9796 GN=ALB PE=4 SV=1
31	tr|H9GZT5|H9GZT5_HORSE	136.44	10	4	60138	Uncharacterized protein OS=Equus caballus OX=9796 PE=4 SV=3
32	tr|H9GZQ9|H9GZQ9_HORSE	128.15	17	3	48112	Uncharacterized protein OS=Equus caballus OX=9796 PE=4 SV=2
35	tr|F6R942|F6R942_HORSE	116.56	3	4	160013	Alpha-2-macroglobulin OS=Equus caballus OX=9796 GN=A2M PE=4 SV=2
35	tr|F6RI47|F6RI47_HORSE	116.56	3	4	164038	Alpha-2-macroglobulin OS=Equus caballus OX=9796 GN=A2M PE=4 SV=2
37	tr|A0A3Q2H7N4|A0A3Q2H7N4_HORSE	114.03	23	4	24521	Ig-like domain-containing protein OS=Equus caballus OX=9796 PE=4 SV=2
37	tr|A0A3Q2LJM7|A0A3Q2LJM7_HORSE	114.03	23	4	24894	Ig-like domain-containing protein OS=Equus caballus OX=9796 PE=4 SV=1
37	tr|F6V5H1|F6V5H1_HORSE	114.03	23	4	25070	Ig-like domain-containing protein OS=Equus caballus OX=9796 PE=4 SV=2
37	tr|A0A3Q2H705|A0A3Q2H705_HORSE	114.03	23	4	25308	Ig-like domain-containing protein OS=Equus caballus OX=9796 PE=4 SV=1
37	tr|A0A3Q2LK80|A0A3Q2LK80_HORSE	114.03	22	4	25815	Ig-like domain-containing protein OS=Equus caballus OX=9796 PE=4 SV=1
37	tr|A0A3Q2HGG1|A0A3Q2HGG1_HORSE	114.03	22	4	26102	Ig-like domain-containing protein OS=Equus caballus OX=9796 PE=4 SV=1
37	tr|A0A3Q2H342|A0A3Q2H342_HORSE	114.03	21	4	26669	Ig-like domain-containing protein OS=Equus caballus OX=9796 PE=4 SV=1
37	tr|A0A3Q2GXZ7|A0A3Q2GXZ7_HORSE	114.03	21	4	26916	Ig-like domain-containing protein OS=Equus caballus OX=9796 PE=4 SV=1
37	tr|A0A3Q2GYU1|A0A3Q2GYU1_HORSE	114.03	21	4	27587	Ig-like domain-containing protein OS=Equus caballus OX=9796 PE=4 SV=1
37	tr|A0A3Q2H1D2|A0A3Q2H1D2_HORSE	114.03	20	4	28777	Ig-like domain-containing protein OS=Equus caballus OX=9796 PE=4 SV=1
36	tr|A0A3Q2HTG2|A0A3Q2HTG2_HORSE	90.38	2	3	104854	Fibrinogen alpha chain OS=Equus caballus OX=9796 GN=FGA PE=4 SV=2
39	tr|A0A5F5PSP3|A0A5F5PSP3_HORSE	80.42	21	4	35905	Uncharacterized protein OS=Equus caballus OX=9796 PE=4 SV=1
39	tr|H9GZV1|H9GZV1_HORSE	80.42	18	4	40641	Uncharacterized protein OS=Equus caballus OX=9796 PE=4 SV=2
38	tr|H9GZN6|H9GZN6_HORSE	60.53	29	5	12246	Ig-like domain-containing protein OS=Equus caballus OX=9796 PE=4 SV=3
38	tr|A0A3Q2HR98|A0A3Q2HR98_HORSE	60.53	28	5	12929	Ig-like domain-containing protein OS=Equus caballus OX=9796 PE=4 SV=2
38	tr|H9GZQ2|H9GZQ2_HORSE	60.53	20	5	17902	Ig-like domain-containing protein OS=Equus caballus OX=9796 PE=4 SV=2
38	tr|A0A3Q2HY39|A0A3Q2HY39_HORSE	60.53	20	5	18284	Ig-like domain-containing protein OS=Equus caballus OX=9796 PE=4 SV=1
38	tr|A0A5F5PUA4|A0A5F5PUA4_HORSE	60.53	17	5	21103	Uncharacterized protein OS=Equus caballus OX=9796 PE=4 SV=1
38	tr|A0A3Q2H4X1|A0A3Q2H4X1_HORSE	60.53	16	5	23300	Ig-like domain-containing protein OS=Equus caballus OX=9796 PE=4 SV=1
41	tr|A0A5F5PMN9|A0A5F5PMN9_HORSE	35.92	2	2	71156	Transmembrane O-mannosyltransferase targeting cadherins 2 OS=Equus caballus OX=9796 GN=TMTC2 PE=4 SV=1
41	tr|A0A3Q2IAA9|A0A3Q2IAA9_HORSE	35.92	1	2	93965	Transmembrane O-mannosyltransferase targeting cadherins 2 OS=Equus caballus OX=9796 GN=TMTC2 PE=4 SV=1
41	tr|F7CBC6|F7CBC6_HORSE	35.92	1	2	103973	Transmembrane O-mannosyltransferase targeting cadherins 2 OS=Equus caballus OX=9796 GN=TMTC2 PE=4 SV=2
91	tr|A0A3Q2HIK4|A0A3Q2HIK4_HORSE	33.56	16	2	13195	Ig-like domain-containing protein OS=Equus caballus OX=9796 PE=4 SV=1

## Sheet: CAV_CR_IGG
Protein Group	Accession	-10lgP	Coverage (%)	#Unique	Avg. Mass	Description
9	tr|A0A0A1E6G2|A0A0A1E6G2_HORSE	212.44	59	0	22988	Immmunoglobulin lambda light chain variable region (Fragment) OS=Equus caballus OX=9796 GN=IGL PE=2 SV=1
10	tr|A0A0A1E981|A0A0A1E981_HORSE	211.46	59	0	23224	Immmunoglobulin lambda light chain variable region (Fragment) OS=Equus caballus OX=9796 GN=IGL PE=2 SV=1
11	tr|A0A0A1E4Z5|A0A0A1E4Z5_HORSE	211.31	58	0	23022	Immmunoglobulin lambda light chain variable region (Fragment) OS=Equus caballus OX=9796 GN=IGL PE=2 SV=1
1	tr|A0A0A1E6K4|A0A0A1E6K4_HORSE	211.06	60	0	23214	Immmunoglobulin lambda light chain variable region (Fragment) OS=Equus caballus OX=9796 GN=IGL PE=2 SV=1
1	tr|A0A0A1E3Z2|A0A0A1E3Z2_HORSE	211.06	60	0	23300	Immmunoglobulin lambda light chain variable region (Fragment) OS=Equus caballus OX=9796 GN=IGL PE=2 SV=1
3	tr|A0A0A1E470|A0A0A1E470_HORSE	210.89	59	2	23534	Immmunoglobulin lambda light chain variable region (Fragment) OS=Equus caballus OX=9796 GN=IGL PE=2 SV=1
2	tr|A0A0A1E532|A0A0A1E532_HORSE	210.26	60	0	23466	Immmunoglobulin lambda light chain variable region (Fragment) OS=Equus caballus OX=9796 GN=IGL PE=2 SV=1
4	tr|A0A0A1E961|A0A0A1E961_HORSE	209.27	61	0	22995	Immmunoglobulin lambda light chain variable region (Fragment) OS=Equus caballus OX=9796 GN=IGL PE=2 SV=1
18	tr|A0A0A1E422|A0A0A1E422_HORSE	208.95	56	0	23315	Immmunoglobulin lambda light chain variable region (Fragment) OS=Equus caballus OX=9796 GN=IGL PE=2 SV=1
18	tr|A0A0A1E6F7|A0A0A1E6F7_HORSE	208.95	56	0	23240	Immmunoglobulin lambda light chain variable region (Fragment) OS=Equus caballus OX=9796 GN=IGL PE=2 SV=1
5	tr|A0A0A1E4S5|A0A0A1E4S5_HORSE	207.96	58	0	23297	Immmunoglobulin lambda light chain variable region (Fragment) OS=Equus caballus OX=9796 GN=IGL PE=2 SV=1
17	tr|A0A0A1E458|A0A0A1E458_HORSE	207.74	56	1	23215	Immmunoglobulin lambda light chain variable region (Fragment) OS=Equus caballus OX=9796 GN=IGL PE=2 SV=1
6	tr|A0A0A1E6J3|A0A0A1E6J3_HORSE	206.91	60	1	23425	Immmunoglobulin lambda light chain variable region (Fragment) OS=Equus caballus OX=9796 GN=IGL PE=2 SV=1
21	tr|A0A0A1E543|A0A0A1E543_HORSE	206.76	59	1	22920	Immmunoglobulin lambda light chain variable region (Fragment) OS=Equus caballus OX=9796 GN=IGL PE=2 SV=1
24	tr|A0A0A1E6M5|A0A0A1E6M5_HORSE	206.13	57	0	23058	Immmunoglobulin lambda light chain variable region (Fragment) OS=Equus caballus OX=9796 GN=IGL PE=2 SV=1
7	tr|A0A0A1E6E8|A0A0A1E6E8_HORSE	205.93	58	1	23116	Immmunoglobulin lambda light chain variable region (Fragment) OS=Equus caballus OX=9796 GN=IGL PE=2 SV=1
26	tr|A0A0A1E9B4|A0A0A1E9B4_HORSE	205.92	53	2	22433	Immmunoglobulin lambda light chain variable region (Fragment) OS=Equus caballus OX=9796 GN=IGL PE=2 SV=1
8	tr|A0A0A1E4L2|A0A0A1E4L2_HORSE	205.31	56	2	23156	Immmunoglobulin lambda light chain variable region (Fragment) OS=Equus caballus OX=9796 GN=IGL PE=2 SV=1
22	tr|A0A0A1E9A8|A0A0A1E9A8_HORSE	204.99	53	0	23185	Immmunoglobulin lambda light chain variable region (Fragment) OS=Equus caballus OX=9796 GN=IGL PE=2 SV=1
12	tr|A0A0A1E6F3|A0A0A1E6F3_HORSE	203.26	44	0	23116	Immmunoglobulin lambda light chain variable region (Fragment) OS=Equus caballus OX=9796 GN=IGL PE=2 SV=1
12	tr|A0A0A1E6C0|A0A0A1E6C0_HORSE	203.26	44	0	23225	Immmunoglobulin lambda light chain variable region (Fragment) OS=Equus caballus OX=9796 GN=IGL PE=2 SV=1
12	tr|A0A0A1E6I2|A0A0A1E6I2_HORSE	203.26	44	0	23199	Immmunoglobulin lambda light chain variable region (Fragment) OS=Equus caballus OX=9796 GN=IGL PE=2 SV=1
13	tr|A0A0A1E9A3|A0A0A1E9A3_HORSE	202.82	57	0	22949	Immmunoglobulin lambda light chain variable region (Fragment) OS=Equus caballus OX=9796 GN=IGL PE=2 SV=1
30	tr|A0A0A1E6I5|A0A0A1E6I5_HORSE	202.09	52	0	23262	Immmunoglobulin lambda light chain variable region (Fragment) OS=Equus caballus OX=9796 GN=IGL PE=2 SV=1
31	tr|A0A0A1E435|A0A0A1E435_HORSE	202.03	55	0	23008	Immmunoglobulin lambda light chain variable region (Fragment) OS=Equus caballus OX=9796 GN=IGL PE=2 SV=1
19	tr|A0A0A1E4I0|A0A0A1E4I0_HORSE	201.6	46	0	22705	Immmunoglobulin lambda light chain variable region (Fragment) OS=Equus caballus OX=9796 GN=IGL PE=2 SV=1
35	tr|A0A0A1E6F4|A0A0A1E6F4_HORSE	201.44	45	0	23201	Immmunoglobulin lambda light chain variable region (Fragment) OS=Equus caballus OX=9796 GN=IGL PE=2 SV=1
35	tr|A0A0A1E691|A0A0A1E691_HORSE	201.44	45	0	23038	Immmunoglobulin lambda light chain variable region (Fragment) OS=Equus caballus OX=9796 GN=IGL PE=2 SV=1
36	tr|A0A0A1E6G7|A0A0A1E6G7_HORSE	199.74	49	0	23024	Immmunoglobulin lambda light chain variable region (Fragment) OS=Equus caballus OX=9796 GN=IGL PE=2 SV=1
14	tr|A0A0A1E6R9|A0A0A1E6R9_HORSE	199.44	52	0	23439	Immmunoglobulin lambda light chain variable region (Fragment) OS=Equus caballus OX=9796 GN=IGL PE=2 SV=1
16	tr|A0A0A1E483|A0A0A1E483_HORSE	199.39	53	0	23482	Immmunoglobulin lambda light chain variable region (Fragment) OS=Equus caballus OX=9796 GN=IGL PE=2 SV=1
15	tr|A0A0A1E6Q9|A0A0A1E6Q9_HORSE	199.05	57	0	22994	Immmunoglobulin lambda light chain variable region (Fragment) OS=Equus caballus OX=9796 GN=IGL PE=2 SV=1
25	tr|A0A0A1E6L5|A0A0A1E6L5_HORSE	198.88	44	0	23281	Immmunoglobulin lambda light chain variable region (Fragment) OS=Equus caballus OX=9796 GN=IGL PE=2 SV=1
23	tr|A0A0A1E477|A0A0A1E477_HORSE	196.66	48	0	23251	Immmunoglobulin lambda light chain variable region (Fragment) OS=Equus caballus OX=9796 GN=IGL PE=2 SV=1
20	tr|A0A0A1E6R5|A0A0A1E6R5_HORSE	196.19	57	0	23253	Immmunoglobulin lambda light chain variable region (Fragment) OS=Equus caballus OX=9796 GN=IGL PE=2 SV=1
27	tr|A0A0A1E412|A0A0A1E412_HORSE	194.62	50	0	23407	Immmunoglobulin lambda light chain variable region (Fragment) OS=Equus caballus OX=9796 GN=IGL PE=2 SV=1
27	tr|A0A0A1E588|A0A0A1E588_HORSE	194.62	50	0	23244	Immmunoglobulin lambda light chain variable region (Fragment) OS=Equus caballus OX=9796 GN=IGL PE=2 SV=1
27	tr|A0A0A1E976|A0A0A1E976_HORSE	194.62	54	0	21544	Immmunoglobulin lambda light chain variable region (Fragment) OS=Equus caballus OX=9796 GN=IGL PE=2 SV=1
32	tr|A0A0A1E464|A0A0A1E464_HORSE	194.19	46	0	23568	Immmunoglobulin lambda light chain variable region (Fragment) OS=Equus caballus OX=9796 GN=IGL PE=2 SV=1
40	tr|A0A0A1E6A2|A0A0A1E6A2_HORSE	194.02	45	0	23034	Immmunoglobulin lambda light chain variable region (Fragment) OS=Equus caballus OX=9796 GN=IGL PE=2 SV=1
33	tr|A0A0A1E476|A0A0A1E476_HORSE	193.67	43	0	22964	Immmunoglobulin lambda light chain variable region (Fragment) OS=Equus caballus OX=9796 GN=IGL PE=2 SV=1
29	tr|A0A0A1E567|A0A0A1E567_HORSE	193.47	32	0	23316	Immmunoglobulin lambda light chain variable region (Fragment) OS=Equus caballus OX=9796 GN=IGL PE=2 SV=1
41	tr|A0A0A1E6G5|A0A0A1E6G5_HORSE	193	45	0	22592	Immmunoglobulin lambda light chain variable region (Fragment) OS=Equus caballus OX=9796 GN=IGL PE=2 SV=1
37	tr|A0A0A1E439|A0A0A1E439_HORSE	192.45	41	0	23132	Immmunoglobulin lambda light chain variable region (Fragment) OS=Equus caballus OX=9796 GN=IGL PE=2 SV=1
28	tr|A0A0A1E9D0|A0A0A1E9D0_HORSE	191.18	40	2	23229	Immmunoglobulin lambda light chain variable region (Fragment) OS=Equus caballus OX=9796 GN=IGL PE=2 SV=1
34	tr|A0A0A1E4U0|A0A0A1E4U0_HORSE	187.23	40	0	23297	Immmunoglobulin lambda light chain variable region (Fragment) OS=Equus caballus OX=9796 GN=IGL PE=2 SV=1
43	tr|A0A0A1E921|A0A0A1E921_HORSE	187.07	40	0	23400	Immmunoglobulin lambda light chain variable region (Fragment) OS=Equus caballus OX=9796 GN=IGL PE=2 SV=1
39	tr|A0A0A1E487|A0A0A1E487_HORSE	184.92	37	0	23112	Immmunoglobulin lambda light chain variable region (Fragment) OS=Equus caballus OX=9796 GN=IGL PE=2 SV=1
44	tr|A0A3Q2I744|A0A3Q2I744_HORSE	184.28	32	1	23969	Ig-like domain-containing protein OS=Equus caballus OX=9796 PE=4 SV=1
44	tr|F6QAU5|F6QAU5_HORSE	184.28	34	1	23317	Ig-like domain-containing protein OS=Equus caballus OX=9796 PE=4 SV=2
44	tr|A0A3Q2HSV2|A0A3Q2HSV2_HORSE	184.28	33	1	23900	Ig-like domain-containing protein OS=Equus caballus OX=9796 PE=4 SV=1
44	tr|A0A3Q2HEJ3|A0A3Q2HEJ3_HORSE	184.28	33	1	23467	Ig-like domain-containing protein OS=Equus caballus OX=9796 PE=4 SV=1
44	tr|A0A3Q2HU39|A0A3Q2HU39_HORSE	184.28	33	1	23448	Ig-like domain-containing protein OS=Equus caballus OX=9796 PE=4 SV=1
44	tr|A0A3Q2H0R2|A0A3Q2H0R2_HORSE	184.28	33	1	23347	Ig-like domain-containing protein OS=Equus caballus OX=9796 PE=4 SV=1
44	tr|A0A3Q2H8S7|A0A3Q2H8S7_HORSE	184.28	32	1	24161	Ig-like domain-containing protein OS=Equus caballus OX=9796 PE=4 SV=1
44	tr|A0A3Q2GXU9|A0A3Q2GXU9_HORSE	184.28	37	1	21184	Ig-like domain-containing protein OS=Equus caballus OX=9796 PE=4 SV=2
44	tr|A0A3Q2HIG8|A0A3Q2HIG8_HORSE	184.28	36	1	21940	Ig-like domain-containing protein OS=Equus caballus OX=9796 PE=4 SV=2
44	tr|A0A3Q2L1T5|A0A3Q2L1T5_HORSE	184.28	36	1	21897	Ig-like domain-containing protein OS=Equus caballus OX=9796 PE=4 SV=2
45	tr|A0A0A1E696|A0A0A1E696_HORSE	183.8	35	0	23219	Immmunoglobulin lambda light chain variable region (Fragment) OS=Equus caballus OX=9796 GN=IGL PE=2 SV=1
38	tr|A0A0A1E6P5|A0A0A1E6P5_HORSE	182.21	33	1	23092	Immmunoglobulin lambda light chain variable region (Fragment) OS=Equus caballus OX=9796 GN=IGL PE=2 SV=1
42	tr|A0A0A1E6Q0|A0A0A1E6Q0_HORSE	181.79	46	2	23213	Immmunoglobulin lambda light chain variable region (Fragment) OS=Equus caballus OX=9796 GN=IGL PE=2 SV=1
46	tr|A0A0A1E493|A0A0A1E493_HORSE	180.05	45	0	23402	Immmunoglobulin lambda light chain variable region (Fragment) OS=Equus caballus OX=9796 GN=IGL PE=2 SV=1
59	tr|H9GZT5|H9GZT5_HORSE	179.23	28	3	60138	Uncharacterized protein OS=Equus caballus OX=9796 PE=4 SV=3
48	tr|A0A0A1E4B1|A0A0A1E4B1_HORSE	178.89	45	0	23586	Immmunoglobulin lambda light chain variable region (Fragment) OS=Equus caballus OX=9796 GN=IGL PE=2 SV=1
52	tr|A0A0A1E3X3|A0A0A1E3X3_HORSE	177.51	45	0	23112	Immmunoglobulin lambda light chain variable region (Fragment) OS=Equus caballus OX=9796 GN=IGL PE=2 SV=1
52	tr|A0A0A1E6H3|A0A0A1E6H3_HORSE	177.51	46	0	23025	Immmunoglobulin lambda light chain variable region (Fragment) OS=Equus caballus OX=9796 GN=IGL PE=2 SV=1
62	tr|F6UL68|F6UL68_HORSE	175.95	55	7	15862	Transthyretin OS=Equus caballus OX=9796 GN=TTR PE=3 SV=3
49	tr|A0A0A1E3W9|A0A0A1E3W9_HORSE	168.27	33	0	23096	Immmunoglobulin lambda light chain variable region (Fragment) OS=Equus caballus OX=9796 GN=IGL PE=2 SV=1
55	tr|A0A0A1E6B6|A0A0A1E6B6_HORSE	167.59	37	0	23523	Immmunoglobulin lambda light chain variable region (Fragment) OS=Equus caballus OX=9796 GN=IGL PE=2 SV=1
56	tr|A0A0A1E944|A0A0A1E944_HORSE	167.5	39	0	23676	Immmunoglobulin lambda light chain variable region (Fragment) OS=Equus caballus OX=9796 GN=IGL PE=2 SV=1
47	tr|A0A0A1E3X7|A0A0A1E3X7_HORSE	167.24	42	0	23676	Immmunoglobulin lambda light chain variable region (Fragment) OS=Equus caballus OX=9796 GN=IGL PE=2 SV=1
47	tr|A0A0A1E6H7|A0A0A1E6H7_HORSE	167.24	43	0	23307	Immmunoglobulin lambda light chain variable region (Fragment) OS=Equus caballus OX=9796 GN=IGL PE=2 SV=1
47	tr|A0A0A1E6B2|A0A0A1E6B2_HORSE	167.24	43	0	23482	Immmunoglobulin lambda light chain variable region (Fragment) OS=Equus caballus OX=9796 GN=IGL PE=2 SV=1
51	tr|A0A0A1E938|A0A0A1E938_HORSE	166.69	42	0	23559	Immmunoglobulin lambda light chain variable region (Fragment) OS=Equus caballus OX=9796 GN=IGL PE=2 SV=1
50	tr|A0A0A1E933|A0A0A1E933_HORSE	165.72	43	0	23242	Immmunoglobulin lambda light chain variable region (Fragment) OS=Equus caballus OX=9796 GN=IGL PE=2 SV=1
53	tr|A0A0A1E9D7|A0A0A1E9D7_HORSE	165.26	38	2	23435	Immmunoglobulin lambda light chain variable region (Fragment) OS=Equus caballus OX=9796 GN=IGL PE=2 SV=1
54	tr|F7CAC5|F7CAC5_HORSE	162.75	44	1	13595	Ig-like domain-containing protein OS=Equus caballus OX=9796 PE=4 SV=2
61	tr|A0A3Q2H7N4|A0A3Q2H7N4_HORSE	158.63	27	6	24521	Ig-like domain-containing protein OS=Equus caballus OX=9796 PE=4 SV=2
61	tr|A0A3Q2LJM7|A0A3Q2LJM7_HORSE	158.63	26	6	24894	Ig-like domain-containing protein OS=Equus caballus OX=9796 PE=4 SV=1
61	tr|F6V5H1|F6V5H1_HORSE	158.63	26	6	25070	Ig-like domain-containing protein OS=Equus caballus OX=9796 PE=4 SV=2
61	tr|A0A3Q2H705|A0A3Q2H705_HORSE	158.63	26	6	25308	Ig-like domain-containing protein OS=Equus caballus OX=9796 PE=4 SV=1
61	tr|A0A3Q2LK80|A0A3Q2LK80_HORSE	158.63	25	6	25815	Ig-like domain-containing protein OS=Equus caballus OX=9796 PE=4 SV=1
61	tr|A0A3Q2HGG1|A0A3Q2HGG1_HORSE	158.63	25	6	26102	Ig-like domain-containing protein OS=Equus caballus OX=9796 PE=4 SV=1
61	tr|A0A3Q2H342|A0A3Q2H342_HORSE	158.63	24	6	26669	Ig-like domain-containing protein OS=Equus caballus OX=9796 PE=4 SV=1
61	tr|A0A3Q2GXZ7|A0A3Q2GXZ7_HORSE	158.63	24	6	26916	Ig-like domain-containing protein OS=Equus caballus OX=9796 PE=4 SV=1
61	tr|A0A3Q2GYU1|A0A3Q2GYU1_HORSE	158.63	24	6	27587	Ig-like domain-containing protein OS=Equus caballus OX=9796 PE=4 SV=1
61	tr|A0A3Q2H1D2|A0A3Q2H1D2_HORSE	158.63	22	6	28777	Ig-like domain-containing protein OS=Equus caballus OX=9796 PE=4 SV=1
57	tr|A0A0A1E4E7|A0A0A1E4E7_HORSE	149.03	33	0	23538	Immmunoglobulin lambda light chain variable region (Fragment) OS=Equus caballus OX=9796 GN=IGL PE=2 SV=1
60	tr|H9GZQ9|H9GZQ9_HORSE	148.41	15	1	48112	Uncharacterized protein OS=Equus caballus OX=9796 PE=4 SV=2
58	tr|A0A3Q2HMJ3|A0A3Q2HMJ3_HORSE	147.26	49	1	14975	Ig-like domain-containing protein OS=Equus caballus OX=9796 PE=4 SV=1
63	tr|A0A5F5PSS8|A0A5F5PSS8_HORSE	138.74	25	1	48034	Uncharacterized protein OS=Equus caballus OX=9796 PE=4 SV=1
63	tr|A0A5F5PZZ4|A0A5F5PZZ4_HORSE	138.74	27	1	45522	Uncharacterized protein OS=Equus caballus OX=9796 PE=4 SV=1
63	tr|A0A5F5Q1N6|A0A5F5Q1N6_HORSE	138.74	27	1	45463	Uncharacterized protein OS=Equus caballus OX=9796 PE=4 SV=1
63	tr|A0A5F5PU08|A0A5F5PU08_HORSE	138.74	25	1	47952	Uncharacterized protein OS=Equus caballus OX=9796 PE=4 SV=1
63	tr|A0A5F5PLA4|A0A5F5PLA4_HORSE	138.74	25	1	47991	Uncharacterized protein OS=Equus caballus OX=9796 PE=4 SV=1
65	tr|A0A3Q2H4P9|A0A3Q2H4P9_HORSE	137.83	8	12	234181	Fibronectin OS=Equus caballus OX=9796 GN=FN1 PE=4 SV=1
65	tr|F7CN05|F7CN05_HORSE	137.83	7	12	262323	Fibronectin OS=Equus caballus OX=9796 GN=FN1 PE=4 SV=2
66	tr|F6R942|F6R942_HORSE	124.88	4	4	160013	Alpha-2-macroglobulin OS=Equus caballus OX=9796 GN=A2M PE=4 SV=2
66	tr|F6RI47|F6RI47_HORSE	124.88	4	4	164038	Alpha-2-macroglobulin OS=Equus caballus OX=9796 GN=A2M PE=4 SV=2
64	tr|A0A5F5PSP3|A0A5F5PSP3_HORSE	114.65	20	5	35905	Uncharacterized protein OS=Equus caballus OX=9796 PE=4 SV=1
64	tr|H9GZV1|H9GZV1_HORSE	114.65	18	5	40641	Uncharacterized protein OS=Equus caballus OX=9796 PE=4 SV=2
70	tr|A0A5F5PWX5|A0A5F5PWX5_HORSE	97.18	14	1	55918	Uncharacterized protein OS=Equus caballus OX=9796 PE=4 SV=1
70	tr|H9GZR2|H9GZR2_HORSE	97.18	14	1	47157	Uncharacterized protein OS=Equus caballus OX=9796 PE=4 SV=2
70	tr|A0A5F5Q393|A0A5F5Q393_HORSE	97.18	13	1	51258	Uncharacterized protein OS=Equus caballus OX=9796 PE=4 SV=1
75	tr|Q95M34|Q95M34_HORSE	93.51	14	1	37438	Immunoglobulin gamma 1 heavy chain constant region (Fragment) OS=Equus caballus OX=9796 GN=IGHC1 PE=2 SV=1
71	tr|A0A3Q2HTG2|A0A3Q2HTG2_HORSE	93.45	2	3	104854	Fibrinogen alpha chain OS=Equus caballus OX=9796 GN=FGA PE=4 SV=2
68	tr|A0A5F5PSN9|A0A5F5PSN9_HORSE	79.15	8	1	27757	Uncharacterized protein OS=Equus caballus OX=9796 PE=4 SV=1
67	tr|H9GZN6|H9GZN6_HORSE	78.88	48	1	12246	Ig-like domain-containing protein OS=Equus caballus OX=9796 PE=4 SV=3
67	tr|A0A3Q2HR98|A0A3Q2HR98_HORSE	78.88	46	1	12929	Ig-like domain-containing protein OS=Equus caballus OX=9796 PE=4 SV=2
67	tr|A0A5F5PUA4|A0A5F5PUA4_HORSE	78.88	28	1	21103	Uncharacterized protein OS=Equus caballus OX=9796 PE=4 SV=1
67	tr|A0A3Q2H4X1|A0A3Q2H4X1_HORSE	78.88	26	1	23300	Ig-like domain-containing protein OS=Equus caballus OX=9796 PE=4 SV=1
69	tr|H9GZQ2|H9GZQ2_HORSE	78.19	33	1	17902	Ig-like domain-containing protein OS=Equus caballus OX=9796 PE=4 SV=2
73	tr|A0A3Q2HIK4|A0A3Q2HIK4_HORSE	68.83	16	2	13195	Ig-like domain-containing protein OS=Equus caballus OX=9796 PE=4 SV=1
72	tr|A0A5F5PGX7|A0A5F5PGX7_HORSE	64.59	14	1	18119	Uncharacterized protein OS=Equus caballus OX=9796 PE=4 SV=1
74	tr|A0A3Q2HY39|A0A3Q2HY39_HORSE	59.12	28	1	18284	Ig-like domain-containing protein OS=Equus caballus OX=9796 PE=4 SV=1
77	tr|F6S8W6|F6S8W6_HORSE	52.55	2	1	59269	Keratin 75 OS=Equus caballus OX=9796 GN=KRT75 PE=3 SV=2
77	tr|A0A3Q2I6F9|A0A3Q2I6F9_HORSE	52.55	2	1	59017	IF rod domain-containing protein OS=Equus caballus OX=9796 GN=KRT6C PE=3 SV=2
77	tr|A0A3Q2LCW0|A0A3Q2LCW0_HORSE	52.55	2	1	59955	Uncharacterized protein OS=Equus caballus OX=9796 GN=KRT6C PE=4 SV=1
77	tr|F7D281|F7D281_HORSE	52.55	2	1	59955	IF rod domain-containing protein OS=Equus caballus OX=9796 GN=KRT6C PE=3 SV=3
77	tr|F6ZND8|F6ZND8_HORSE	52.55	2	1	59987	IF rod domain-containing protein OS=Equus caballus OX=9796 GN=KRT6C PE=3 SV=3
76	tr|O02682|O02682_EQUPR	49.48	14	1	8746	Gamma fibrinogen (Fragment) OS=Equus przewalskii OX=9798 PE=4 SV=1
76	tr|F6W2Y1|F6W2Y1_HORSE	49.48	2	1	50503	Fibrinogen gamma chain OS=Equus caballus OX=9796 GN=FGG PE=4 SV=2
76	tr|A0A5F5PPB8|A0A5F5PPB8_HORSE	49.48	2	1	52558	Fibrinogen gamma chain OS=Equus caballus OX=9796 GN=FGG PE=4 SV=1
78	P04365|IATR_HORSE	47.46	8	1	13726	Inter-alpha-trypsin inhibitor (Fragment) OS=Equus caballus OX=9796 PE=1 SV=2
78	tr|F6UZH0|F6UZH0_HORSE	47.46	3	1	38261	Alpha-1-microglobulin/bikunin precursor OS=Equus caballus OX=9796 GN=AMBP PE=4 SV=2
78	tr|A0A5F5PEG5|A0A5F5PEG5_HORSE	47.46	3	1	39010	Alpha-1-microglobulin/bikunin precursor OS=Equus caballus OX=9796 GN=AMBP PE=4 SV=1
80	tr|A0A5F5PJQ9|A0A5F5PJQ9_HORSE	41.33	8	3	55847	Fibrinogen beta chain OS=Equus caballus OX=9796 GN=FGB PE=4 SV=1
80	tr|F6PH38|F6PH38_HORSE	41.33	8	3	56250	Fibrinogen beta chain OS=Equus caballus OX=9796 GN=FGB PE=4 SV=2
79	tr|F6Y2I4|F6Y2I4_HORSE	37.5	4	1	28246	R3H domain containing like OS=Equus caballus OX=9796 GN=R3HDML PE=4 SV=2
79	tr|F6RIQ5|F6RIQ5_HORSE	37.5	4	1	29051	Peptidase inhibitor 15 OS=Equus caballus OX=9796 GN=PI15 PE=3 SV=1
79	tr|A0A3Q2KMN3|A0A3Q2KMN3_HORSE	37.5	2	1	52074	Cysteine rich secretory protein LCCL domain containing 2 OS=Equus caballus OX=9796 GN=CRISPLD2 PE=4 SV=1
79	tr|A0A3Q2GZC0|A0A3Q2GZC0_HORSE	37.5	2	1	55792	Cysteine rich secretory protein LCCL domain containing 2 OS=Equus caballus OX=9796 GN=CRISPLD2 PE=4 SV=1
79	tr|F6SS57|F6SS57_HORSE	37.5	2	1	63570	Cysteine rich secretory protein LCCL domain containing 2 OS=Equus caballus OX=9796 GN=CRISPLD2 PE=4 SV=2
87	tr|A0A3Q2IE43|A0A3Q2IE43_HORSE	35.87	2	1	46312	Solute carrier family 37 member 4 OS=Equus caballus OX=9796 GN=SLC37A4 PE=4 SV=2
87	tr|A0A3Q2H0G8|A0A3Q2H0G8_HORSE	35.87	2	1	48776	Solute carrier family 37 member 4 OS=Equus caballus OX=9796 GN=SLC37A4 PE=4 SV=2
86	tr|F6SS14|F6SS14_HORSE	34.81	3	2	57487	IF rod domain-containing protein OS=Equus caballus OX=9796 GN=KRT10B PE=3 SV=2
86	tr|F6WDW3|F6WDW3_HORSE	34.81	3	2	57410	IF rod domain-containing protein OS=Equus caballus OX=9796 GN=KRT10A PE=3 SV=2
89	tr|F6WRP1|F6WRP1_HORSE	33.94	1	1	90817	Tubulin tyrosine ligase like 12 OS=Equus caballus OX=9796 GN=TTLL12 PE=4 SV=2
83	tr|A0A3Q2H3I5|A0A3Q2H3I5_HORSE	30.75	1	1	57695	5'-nucleotidase ecto OS=Equus caballus OX=9796 GN=NT5E PE=4 SV=1
83	tr|A0A3Q2H8Y8|A0A3Q2H8Y8_HORSE	30.75	1	1	80656	5'-nucleotidase ecto OS=Equus caballus OX=9796 GN=NT5E PE=3 SV=1
83	tr|F6XEP5|F6XEP5_HORSE	30.75	1	1	87468	5'-nucleotidase ecto OS=Equus caballus OX=9796 GN=NT5E PE=4 SV=2
85	tr|F6UH48|F6UH48_HORSE	30.01	2	1	38401	Chromosome 10 C6orf163 homolog OS=Equus caballus OX=9796 GN=C10H6orf163 PE=4 SV=1
81	tr|A0A3Q2HN20|A0A3Q2HN20_HORSE	28.87	3	2	67131	Serum albumin OS=Equus caballus OX=9796 GN=ALB PE=4 SV=2
81	tr|A0A3Q2H333|A0A3Q2H333_HORSE	28.87	3	2	66975	Serum albumin OS=Equus caballus OX=9796 GN=ALB PE=4 SV=2
81	tr|A0A3Q2H477|A0A3Q2H477_HORSE	28.87	3	2	67337	Serum albumin OS=Equus caballus OX=9796 GN=ALB PE=4 SV=1
81	tr|F7BAY6|F7BAY6_HORSE	28.87	3	2	67857	Serum albumin OS=Equus caballus OX=9796 GN=ALB PE=4 SV=2
81	P35747|ALBU_HORSE	28.87	3	2	68599	Serum albumin OS=Equus caballus OX=9796 GN=ALB PE=1 SV=1
81	tr|A0A3Q2I2E9|A0A3Q2I2E9_HORSE	28.87	3	2	69309	Serum albumin OS=Equus caballus OX=9796 GN=ALB PE=4 SV=1

## Sheet: CAV_CP_IGG
Protein Group	Accession	-10lgP	Coverage (%)	#Unique	Avg. Mass	Description
19	tr|A0A0A1E6G2|A0A0A1E6G2_HORSE	231.7	65	0	22988	Immmunoglobulin lambda light chain variable region (Fragment) OS=Equus caballus OX=9796 GN=IGL PE=2 SV=1
21	tr|A0A0A1E981|A0A0A1E981_HORSE	228.87	59	0	23224	Immmunoglobulin lambda light chain variable region (Fragment) OS=Equus caballus OX=9796 GN=IGL PE=2 SV=1
22	tr|A0A0A1E6F7|A0A0A1E6F7_HORSE	226.43	61	0	23240	Immmunoglobulin lambda light chain variable region (Fragment) OS=Equus caballus OX=9796 GN=IGL PE=2 SV=1
23	tr|A0A0A1E6M5|A0A0A1E6M5_HORSE	224.6	57	0	23058	Immmunoglobulin lambda light chain variable region (Fragment) OS=Equus caballus OX=9796 GN=IGL PE=2 SV=1
1	tr|A0A0A1E470|A0A0A1E470_HORSE	222.56	65	3	23534	Immmunoglobulin lambda light chain variable region (Fragment) OS=Equus caballus OX=9796 GN=IGL PE=2 SV=1
2	tr|A0A0A1E6K4|A0A0A1E6K4_HORSE	222.08	65	0	23214	Immmunoglobulin lambda light chain variable region (Fragment) OS=Equus caballus OX=9796 GN=IGL PE=2 SV=1
2	tr|A0A0A1E3Z2|A0A0A1E3Z2_HORSE	222.08	65	0	23300	Immmunoglobulin lambda light chain variable region (Fragment) OS=Equus caballus OX=9796 GN=IGL PE=2 SV=1
24	tr|A0A0A1E9B4|A0A0A1E9B4_HORSE	220.94	53	2	22433	Immmunoglobulin lambda light chain variable region (Fragment) OS=Equus caballus OX=9796 GN=IGL PE=2 SV=1
6	tr|A0A0A1E6D2|A0A0A1E6D2_HORSE	220.01	65	1	23548	Immmunoglobulin lambda light chain variable region (Fragment) OS=Equus caballus OX=9796 GN=IGL PE=2 SV=1
3	tr|A0A0A1E532|A0A0A1E532_HORSE	219.59	60	0	23466	Immmunoglobulin lambda light chain variable region (Fragment) OS=Equus caballus OX=9796 GN=IGL PE=2 SV=1
4	tr|A0A0A1E406|A0A0A1E406_HORSE	219.29	65	0	23223	Immmunoglobulin lambda light chain variable region (Fragment) OS=Equus caballus OX=9796 GN=IGL PE=2 SV=1
7	tr|A0A0A1E6J3|A0A0A1E6J3_HORSE	218.89	65	1	23425	Immmunoglobulin lambda light chain variable region (Fragment) OS=Equus caballus OX=9796 GN=IGL PE=2 SV=1
5	tr|A0A0A1E961|A0A0A1E961_HORSE	218.56	61	0	22995	Immmunoglobulin lambda light chain variable region (Fragment) OS=Equus caballus OX=9796 GN=IGL PE=2 SV=1
29	tr|A0A0A1E6I5|A0A0A1E6I5_HORSE	218.47	52	0	23262	Immmunoglobulin lambda light chain variable region (Fragment) OS=Equus caballus OX=9796 GN=IGL PE=2 SV=1
20	tr|A0A0A1E9A8|A0A0A1E9A8_HORSE	218.33	53	0	23185	Immmunoglobulin lambda light chain variable region (Fragment) OS=Equus caballus OX=9796 GN=IGL PE=2 SV=1
32	tr|A0A0A1E6G7|A0A0A1E6G7_HORSE	218.32	54	0	23024	Immmunoglobulin lambda light chain variable region (Fragment) OS=Equus caballus OX=9796 GN=IGL PE=2 SV=1
8	tr|A0A0A1E4S5|A0A0A1E4S5_HORSE	217.76	58	0	23297	Immmunoglobulin lambda light chain variable region (Fragment) OS=Equus caballus OX=9796 GN=IGL PE=2 SV=1
28	tr|A0A0A1E435|A0A0A1E435_HORSE	217.66	55	0	23008	Immmunoglobulin lambda light chain variable region (Fragment) OS=Equus caballus OX=9796 GN=IGL PE=2 SV=1
9	tr|A0A0A1E966|A0A0A1E966_HORSE	216.91	60	2	23372	Immmunoglobulin lambda light chain variable region (Fragment) OS=Equus caballus OX=9796 GN=IGL PE=2 SV=1
10	tr|A0A0A1E4L2|A0A0A1E4L2_HORSE	216.73	65	3	23156	Immmunoglobulin lambda light chain variable region (Fragment) OS=Equus caballus OX=9796 GN=IGL PE=2 SV=1
31	tr|A0A0A1E6F3|A0A0A1E6F3_HORSE	214.83	56	0	23116	Immmunoglobulin lambda light chain variable region (Fragment) OS=Equus caballus OX=9796 GN=IGL PE=2 SV=1
31	tr|A0A0A1E6C0|A0A0A1E6C0_HORSE	214.83	56	0	23225	Immmunoglobulin lambda light chain variable region (Fragment) OS=Equus caballus OX=9796 GN=IGL PE=2 SV=1
31	tr|A0A0A1E6I2|A0A0A1E6I2_HORSE	214.83	56	0	23199	Immmunoglobulin lambda light chain variable region (Fragment) OS=Equus caballus OX=9796 GN=IGL PE=2 SV=1
33	tr|A0A0A1E550|A0A0A1E550_HORSE	213.41	47	1	23362	Immmunoglobulin lambda light chain variable region (Fragment) OS=Equus caballus OX=9796 GN=IGL PE=2 SV=1
12	tr|A0A0A1E9A3|A0A0A1E9A3_HORSE	212.78	57	0	22949	Immmunoglobulin lambda light chain variable region (Fragment) OS=Equus caballus OX=9796 GN=IGL PE=2 SV=1
11	tr|A0A0A1E483|A0A0A1E483_HORSE	211.13	59	0	23482	Immmunoglobulin lambda light chain variable region (Fragment) OS=Equus caballus OX=9796 GN=IGL PE=2 SV=1
34	tr|A0A0A1E4I0|A0A0A1E4I0_HORSE	210.3	53	0	22705	Immmunoglobulin lambda light chain variable region (Fragment) OS=Equus caballus OX=9796 GN=IGL PE=2 SV=1
16	tr|A0A0A1E971|A0A0A1E971_HORSE	209.97	50	0	23267	Immmunoglobulin lambda light chain variable region (Fragment) OS=Equus caballus OX=9796 GN=IGL PE=2 SV=1
13	tr|A0A0A1E6R9|A0A0A1E6R9_HORSE	209.73	52	0	23439	Immmunoglobulin lambda light chain variable region (Fragment) OS=Equus caballus OX=9796 GN=IGL PE=2 SV=1
17	tr|A0A0A1E4A9|A0A0A1E4A9_HORSE	209.49	53	0	23259	Immmunoglobulin lambda light chain variable region (Fragment) OS=Equus caballus OX=9796 GN=IGL PE=2 SV=1
14	tr|A0A0A1E6R5|A0A0A1E6R5_HORSE	209.02	57	0	23253	Immmunoglobulin lambda light chain variable region (Fragment) OS=Equus caballus OX=9796 GN=IGL PE=2 SV=1
15	tr|A0A0A1E6N5|A0A0A1E6N5_HORSE	208.48	53	1	23590	Immmunoglobulin lambda light chain variable region (Fragment) OS=Equus caballus OX=9796 GN=IGL PE=2 SV=1
18	tr|A0A0A1E477|A0A0A1E477_HORSE	208.04	48	0	23251	Immmunoglobulin lambda light chain variable region (Fragment) OS=Equus caballus OX=9796 GN=IGL PE=2 SV=1
35	tr|A0A0A1E6L5|A0A0A1E6L5_HORSE	207.98	51	0	23281	Immmunoglobulin lambda light chain variable region (Fragment) OS=Equus caballus OX=9796 GN=IGL PE=2 SV=1
27	tr|A0A0A1E567|A0A0A1E567_HORSE	207.35	53	1	23316	Immmunoglobulin lambda light chain variable region (Fragment) OS=Equus caballus OX=9796 GN=IGL PE=2 SV=1
47	tr|A0A0A1E6F4|A0A0A1E6F4_HORSE	206.92	45	0	23201	Immmunoglobulin lambda light chain variable region (Fragment) OS=Equus caballus OX=9796 GN=IGL PE=2 SV=1
47	tr|A0A0A1E691|A0A0A1E691_HORSE	206.92	45	0	23038	Immmunoglobulin lambda light chain variable region (Fragment) OS=Equus caballus OX=9796 GN=IGL PE=2 SV=1
30	tr|A0A0A1E464|A0A0A1E464_HORSE	205.88	45	0	23568	Immmunoglobulin lambda light chain variable region (Fragment) OS=Equus caballus OX=9796 GN=IGL PE=2 SV=1
40	tr|A0A0A1E493|A0A0A1E493_HORSE	202.8	56	0	23402	Immmunoglobulin lambda light chain variable region (Fragment) OS=Equus caballus OX=9796 GN=IGL PE=2 SV=1
44	tr|A0A0A1E6A2|A0A0A1E6A2_HORSE	201.37	51	0	23034	Immmunoglobulin lambda light chain variable region (Fragment) OS=Equus caballus OX=9796 GN=IGL PE=2 SV=1
42	tr|A0A0A1E6G5|A0A0A1E6G5_HORSE	200.31	52	0	22592	Immmunoglobulin lambda light chain variable region (Fragment) OS=Equus caballus OX=9796 GN=IGL PE=2 SV=1
37	tr|A0A0A1E476|A0A0A1E476_HORSE	199.89	43	0	22964	Immmunoglobulin lambda light chain variable region (Fragment) OS=Equus caballus OX=9796 GN=IGL PE=2 SV=1
25	tr|A0A0A1E9D0|A0A0A1E9D0_HORSE	199.69	50	2	23229	Immmunoglobulin lambda light chain variable region (Fragment) OS=Equus caballus OX=9796 GN=IGL PE=2 SV=1
43	tr|A0A0A1E4B1|A0A0A1E4B1_HORSE	199.3	51	0	23586	Immmunoglobulin lambda light chain variable region (Fragment) OS=Equus caballus OX=9796 GN=IGL PE=2 SV=1
38	tr|A0A0A1E998|A0A0A1E998_HORSE	198.62	48	1	22942	Immmunoglobulin lambda light chain variable region (Fragment) OS=Equus caballus OX=9796 GN=IGL PE=2 SV=1
26	tr|A0A0A1E9C4|A0A0A1E9C4_HORSE	198.59	52	0	23744	Immmunoglobulin lambda light chain variable region (Fragment) OS=Equus caballus OX=9796 GN=IGL PE=2 SV=1
45	tr|A0A0A1E3X3|A0A0A1E3X3_HORSE	197.75	51	0	23112	Immmunoglobulin lambda light chain variable region (Fragment) OS=Equus caballus OX=9796 GN=IGL PE=2 SV=1
45	tr|A0A0A1E6H3|A0A0A1E6H3_HORSE	197.75	52	0	23025	Immmunoglobulin lambda light chain variable region (Fragment) OS=Equus caballus OX=9796 GN=IGL PE=2 SV=1
41	tr|A0A0A1E6Q0|A0A0A1E6Q0_HORSE	197.2	43	1	23213	Immmunoglobulin lambda light chain variable region (Fragment) OS=Equus caballus OX=9796 GN=IGL PE=2 SV=1
46	tr|A0A0A1E487|A0A0A1E487_HORSE	196.62	49	0	23112	Immmunoglobulin lambda light chain variable region (Fragment) OS=Equus caballus OX=9796 GN=IGL PE=2 SV=1
39	tr|A0A0A1E4U0|A0A0A1E4U0_HORSE	194.98	47	0	23297	Immmunoglobulin lambda light chain variable region (Fragment) OS=Equus caballus OX=9796 GN=IGL PE=2 SV=1
48	tr|A0A0A1E6P5|A0A0A1E6P5_HORSE	194.38	48	1	23092	Immmunoglobulin lambda light chain variable region (Fragment) OS=Equus caballus OX=9796 GN=IGL PE=2 SV=1
54	tr|A0A0A1E921|A0A0A1E921_HORSE	190.4	40	0	23400	Immmunoglobulin lambda light chain variable region (Fragment) OS=Equus caballus OX=9796 GN=IGL PE=2 SV=1
62	tr|H9GZT5|H9GZT5_HORSE	189.26	26	4	60138	Uncharacterized protein OS=Equus caballus OX=9796 PE=4 SV=3
53	tr|A0A0A1E944|A0A0A1E944_HORSE	188.97	50	0	23676	Immmunoglobulin lambda light chain variable region (Fragment) OS=Equus caballus OX=9796 GN=IGL PE=2 SV=1
50	tr|A0A0A1E6I7|A0A0A1E6I7_HORSE	188.84	40	0	23084	Immmunoglobulin lambda light chain variable region (Fragment) OS=Equus caballus OX=9796 GN=IGL PE=2 SV=1
36	tr|A0A0A1E6H7|A0A0A1E6H7_HORSE	188.62	54	0	23307	Immmunoglobulin lambda light chain variable region (Fragment) OS=Equus caballus OX=9796 GN=IGL PE=2 SV=1
56	tr|A0A0A1E696|A0A0A1E696_HORSE	188.51	35	0	23219	Immmunoglobulin lambda light chain variable region (Fragment) OS=Equus caballus OX=9796 GN=IGL PE=2 SV=1
59	tr|A0A0A1E6B6|A0A0A1E6B6_HORSE	186.85	43	0	23523	Immmunoglobulin lambda light chain variable region (Fragment) OS=Equus caballus OX=9796 GN=IGL PE=2 SV=1
52	tr|A0A0A1E938|A0A0A1E938_HORSE	186.38	49	0	23559	Immmunoglobulin lambda light chain variable region (Fragment) OS=Equus caballus OX=9796 GN=IGL PE=2 SV=1
51	tr|A0A0A1E933|A0A0A1E933_HORSE	185.43	49	0	23242	Immmunoglobulin lambda light chain variable region (Fragment) OS=Equus caballus OX=9796 GN=IGL PE=2 SV=1
55	tr|A0A3Q2L1T5|A0A3Q2L1T5_HORSE	184.73	36	1	21897	Ig-like domain-containing protein OS=Equus caballus OX=9796 PE=4 SV=2
55	tr|A0A3Q2HEJ3|A0A3Q2HEJ3_HORSE	184.73	33	1	23467	Ig-like domain-containing protein OS=Equus caballus OX=9796 PE=4 SV=1
49	tr|A0A0A1E9D7|A0A0A1E9D7_HORSE	182.53	40	1	23435	Immmunoglobulin lambda light chain variable region (Fragment) OS=Equus caballus OX=9796 GN=IGL PE=2 SV=1
60	tr|A0A0A1E3W9|A0A0A1E3W9_HORSE	176.19	39	0	23096	Immmunoglobulin lambda light chain variable region (Fragment) OS=Equus caballus OX=9796 GN=IGL PE=2 SV=1
58	tr|A0A0A1E4E7|A0A0A1E4E7_HORSE	171.93	39	0	23538	Immmunoglobulin lambda light chain variable region (Fragment) OS=Equus caballus OX=9796 GN=IGL PE=2 SV=1
61	tr|F7CAC5|F7CAC5_HORSE	171.45	59	1	13595	Ig-like domain-containing protein OS=Equus caballus OX=9796 PE=4 SV=2
57	tr|A0A3Q2HMJ3|A0A3Q2HMJ3_HORSE	168.42	59	1	14975	Ig-like domain-containing protein OS=Equus caballus OX=9796 PE=4 SV=1
65	tr|A0A3Q2H4P9|A0A3Q2H4P9_HORSE	165.3	10	14	234181	Fibronectin OS=Equus caballus OX=9796 GN=FN1 PE=4 SV=1
65	tr|F7CN05|F7CN05_HORSE	165.3	9	14	262323	Fibronectin OS=Equus caballus OX=9796 GN=FN1 PE=4 SV=2
63	tr|H9GZU8|H9GZU8_HORSE	164.63	17	2	48837	Uncharacterized protein OS=Equus caballus OX=9796 PE=4 SV=3
64	tr|H9GZQ9|H9GZQ9_HORSE	161.82	17	1	48112	Uncharacterized protein OS=Equus caballus OX=9796 PE=4 SV=2
69	tr|F6WDW3|F6WDW3_HORSE	152.18	15	6	57410	IF rod domain-containing protein OS=Equus caballus OX=9796 GN=KRT10A PE=3 SV=2
72	tr|A0A3Q2H7N4|A0A3Q2H7N4_HORSE	140.66	30	7	24521	Ig-like domain-containing protein OS=Equus caballus OX=9796 PE=4 SV=2
72	tr|A0A3Q2LJM7|A0A3Q2LJM7_HORSE	140.66	29	7	24894	Ig-like domain-containing protein OS=Equus caballus OX=9796 PE=4 SV=1
72	tr|F6V5H1|F6V5H1_HORSE	140.66	29	7	25070	Ig-like domain-containing protein OS=Equus caballus OX=9796 PE=4 SV=2
72	tr|A0A3Q2H705|A0A3Q2H705_HORSE	140.66	29	7	25308	Ig-like domain-containing protein OS=Equus caballus OX=9796 PE=4 SV=1
72	tr|A0A3Q2LK80|A0A3Q2LK80_HORSE	140.66	28	7	25815	Ig-like domain-containing protein OS=Equus caballus OX=9796 PE=4 SV=1
72	tr|A0A3Q2HGG1|A0A3Q2HGG1_HORSE	140.66	28	7	26102	Ig-like domain-containing protein OS=Equus caballus OX=9796 PE=4 SV=1
72	tr|A0A3Q2H342|A0A3Q2H342_HORSE	140.66	27	7	26669	Ig-like domain-containing protein OS=Equus caballus OX=9796 PE=4 SV=1
72	tr|A0A3Q2GXZ7|A0A3Q2GXZ7_HORSE	140.66	27	7	26916	Ig-like domain-containing protein OS=Equus caballus OX=9796 PE=4 SV=1
72	tr|A0A3Q2GYU1|A0A3Q2GYU1_HORSE	140.66	26	7	27587	Ig-like domain-containing protein OS=Equus caballus OX=9796 PE=4 SV=1
72	tr|A0A3Q2H1D2|A0A3Q2H1D2_HORSE	140.66	25	7	28777	Ig-like domain-containing protein OS=Equus caballus OX=9796 PE=4 SV=1
73	tr|A0A5F5PU08|A0A5F5PU08_HORSE	138.34	21	1	47952	Uncharacterized protein OS=Equus caballus OX=9796 PE=4 SV=1
73	tr|A0A5F5PLA4|A0A5F5PLA4_HORSE	138.34	21	1	47991	Uncharacterized protein OS=Equus caballus OX=9796 PE=4 SV=1
73	tr|A0A5F5PSS8|A0A5F5PSS8_HORSE	138.34	21	1	48034	Uncharacterized protein OS=Equus caballus OX=9796 PE=4 SV=1
73	tr|A0A5F5PZZ4|A0A5F5PZZ4_HORSE	138.34	20	0	45522	Uncharacterized protein OS=Equus caballus OX=9796 PE=4 SV=1
73	tr|A0A5F5Q1N6|A0A5F5Q1N6_HORSE	138.34	20	0	45463	Uncharacterized protein OS=Equus caballus OX=9796 PE=4 SV=1
77	tr|F6UL68|F6UL68_HORSE	133.84	39	5	15862	Transthyretin OS=Equus caballus OX=9796 GN=TTR PE=3 SV=3
66	tr|A0A3Q2LCW0|A0A3Q2LCW0_HORSE	122.07	14	4	59955	Uncharacterized protein OS=Equus caballus OX=9796 GN=KRT6C PE=4 SV=1
66	tr|F7D281|F7D281_HORSE	122.07	14	4	59955	IF rod domain-containing protein OS=Equus caballus OX=9796 GN=KRT6C PE=3 SV=3
66	tr|F6ZND8|F6ZND8_HORSE	122.07	14	4	59987	IF rod domain-containing protein OS=Equus caballus OX=9796 GN=KRT6C PE=3 SV=3
75	tr|F6R942|F6R942_HORSE	120.83	4	4	160013	Alpha-2-macroglobulin OS=Equus caballus OX=9796 GN=A2M PE=4 SV=2
75	tr|F6RI47|F6RI47_HORSE	120.83	3	4	164038	Alpha-2-macroglobulin OS=Equus caballus OX=9796 GN=A2M PE=4 SV=2
74	tr|A0A5F5PSP3|A0A5F5PSP3_HORSE	114.83	19	6	35905	Uncharacterized protein OS=Equus caballus OX=9796 PE=4 SV=1
74	tr|H9GZV1|H9GZV1_HORSE	114.83	17	6	40641	Uncharacterized protein OS=Equus caballus OX=9796 PE=4 SV=2
78	tr|A0A3Q2HTG2|A0A3Q2HTG2_HORSE	109.94	2	3	104854	Fibrinogen alpha chain OS=Equus caballus OX=9796 GN=FGA PE=4 SV=2
67	tr|A0A3Q2HR98|A0A3Q2HR98_HORSE	107.4	51	2	12929	Ig-like domain-containing protein OS=Equus caballus OX=9796 PE=4 SV=2
70	tr|A0A3Q2HY39|A0A3Q2HY39_HORSE	100.98	30	2	18284	Ig-like domain-containing protein OS=Equus caballus OX=9796 PE=4 SV=1
76	tr|A0A3Q2I6F9|A0A3Q2I6F9_HORSE	100.82	7	1	59017	IF rod domain-containing protein OS=Equus caballus OX=9796 GN=KRT6C PE=3 SV=2
71	tr|H9GZQ2|H9GZQ2_HORSE	100.78	29	1	17902	Ig-like domain-containing protein OS=Equus caballus OX=9796 PE=4 SV=2
68	tr|A0A5F5PSN9|A0A5F5PSN9_HORSE	99.14	18	1	27757	Uncharacterized protein OS=Equus caballus OX=9796 PE=4 SV=1
87	Q14ST5|S10A7_HORSE	83.16	32	2	11332	Protein S100-A7 OS=Equus caballus OX=9796 GN=s100A7 PE=3 SV=1
87	tr|A0A3Q2HB59|A0A3Q2HB59_HORSE	83.16	22	2	16328	Protein S100 OS=Equus caballus OX=9796 GN=S100A7 PE=3 SV=1
87	tr|A0A452GEL4|A0A452GEL4_HORSE	83.16	24	2	14583	Protein S100 OS=Equus caballus OX=9796 GN=S100A7 PE=3 SV=1
87	tr|A0A3Q2I7F8|A0A3Q2I7F8_HORSE	83.16	16	2	21985	EF-hand domain-containing protein OS=Equus caballus OX=9796 GN=S100A7 PE=4 SV=1
87	tr|A0A5F5PQ61|A0A5F5PQ61_HORSE	83.16	16	2	23052	Uncharacterized protein OS=Equus caballus OX=9796 GN=S100A7 PE=4 SV=1
79	tr|A0A5F5PGX7|A0A5F5PGX7_HORSE	76.87	14	1	18119	Uncharacterized protein OS=Equus caballus OX=9796 PE=4 SV=1
83	tr|A0A3Q2HIK4|A0A3Q2HIK4_HORSE	75.98	16	2	13195	Ig-like domain-containing protein OS=Equus caballus OX=9796 PE=4 SV=1
82	tr|A0A5F5PXA0|A0A5F5PXA0_HORSE	71.08	5	1	50603	Keratin 13 OS=Equus caballus OX=9796 GN=KRT13 PE=4 SV=1
82	tr|F7ATL5|F7ATL5_HORSE	71.08	5	1	50590	Keratin 13 OS=Equus caballus OX=9796 GN=KRT13 PE=3 SV=3
82	tr|A0A5F5Q4K1|A0A5F5Q4K1_HORSE	71.08	5	1	51548	Keratin 13 OS=Equus caballus OX=9796 GN=KRT13 PE=4 SV=1
81	tr|A0A5F5PM25|A0A5F5PM25_HORSE	70.78	6	2	56088	Keratin 78 OS=Equus caballus OX=9796 GN=KRT78 PE=4 SV=1
80	tr|A0A5F5PZ33|A0A5F5PZ33_HORSE	68.38	11	0	40852	Uncharacterized protein OS=Equus caballus OX=9796 PE=4 SV=1
84	tr|A0A5F5PYS7|A0A5F5PYS7_HORSE	64.81	4	2	64977	Keratin 1 OS=Equus caballus OX=9796 GN=KRT1 PE=4 SV=1
84	tr|F7B7X0|F7B7X0_HORSE	64.81	4	2	64787	Keratin 1 OS=Equus caballus OX=9796 GN=KRT1 PE=3 SV=2
86	tr|F6PH38|F6PH38_HORSE	57.84	9	3	56250	Fibrinogen beta chain OS=Equus caballus OX=9796 GN=FGB PE=4 SV=2
88	tr|F6UZH0|F6UZH0_HORSE	55.96	3	1	38261	Alpha-1-microglobulin/bikunin precursor OS=Equus caballus OX=9796 GN=AMBP PE=4 SV=2
88	tr|A0A5F5PEG5|A0A5F5PEG5_HORSE	55.96	3	1	39010	Alpha-1-microglobulin/bikunin precursor OS=Equus caballus OX=9796 GN=AMBP PE=4 SV=1
88	P04365|IATR_HORSE	55.96	8	1	13726	Inter-alpha-trypsin inhibitor (Fragment) OS=Equus caballus OX=9796 PE=1 SV=2
85	tr|Q95M34|Q95M34_HORSE	52.12	15	2	37438	Immunoglobulin gamma 1 heavy chain constant region (Fragment) OS=Equus caballus OX=9796 GN=IGHC1 PE=2 SV=1
90	tr|A0A3Q2HN20|A0A3Q2HN20_HORSE	45.85	4	3	67131	Serum albumin OS=Equus caballus OX=9796 GN=ALB PE=4 SV=2
90	tr|A0A3Q2H333|A0A3Q2H333_HORSE	45.85	4	3	66975	Serum albumin OS=Equus caballus OX=9796 GN=ALB PE=4 SV=2
90	tr|A0A3Q2H477|A0A3Q2H477_HORSE	45.85	4	3	67337	Serum albumin OS=Equus caballus OX=9796 GN=ALB PE=4 SV=1
90	tr|F7BAY6|F7BAY6_HORSE	45.85	4	3	67857	Serum albumin OS=Equus caballus OX=9796 GN=ALB PE=4 SV=2
90	tr|A0A3Q2I2E9|A0A3Q2I2E9_HORSE	45.85	4	3	69309	Serum albumin OS=Equus caballus OX=9796 GN=ALB PE=4 SV=1
96	tr|A0A5F5PUZ8|A0A5F5PUZ8_HORSE	44.69	3	1	47520	Keratin 13 OS=Equus caballus OX=9796 GN=KRT13 PE=4 SV=1
96	tr|A0A5F5PUC5|A0A5F5PUC5_HORSE	44.69	3	1	48406	Keratin 13 OS=Equus caballus OX=9796 GN=KRT13 PE=4 SV=1
96	tr|F6PJX6|F6PJX6_HORSE	44.69	3	1	50289	Keratin 13 OS=Equus caballus OX=9796 GN=KRT13 PE=3 SV=2
96	tr|F7DL86|F7DL86_HORSE	44.69	3	1	51374	Keratin 13 OS=Equus caballus OX=9796 GN=KRT13 PE=3 SV=3
96	tr|F6Q1M4|F6Q1M4_HORSE	44.69	3	1	56631	Keratin 13 OS=Equus caballus OX=9796 GN=KRT13 PE=3 SV=3
99	tr|O02682|O02682_EQUPR	40.47	14	1	8746	Gamma fibrinogen (Fragment) OS=Equus przewalskii OX=9798 PE=4 SV=1
99	tr|F6W2Y1|F6W2Y1_HORSE	40.47	2	1	50503	Fibrinogen gamma chain OS=Equus caballus OX=9796 GN=FGG PE=4 SV=2
99	tr|A0A5F5PPB8|A0A5F5PPB8_HORSE	40.47	2	1	52558	Fibrinogen gamma chain OS=Equus caballus OX=9796 GN=FGG PE=4 SV=1
89	tr|A0A3Q2H3I5|A0A3Q2H3I5_HORSE	37.13	1	1	57695	5'-nucleotidase ecto OS=Equus caballus OX=9796 GN=NT5E PE=4 SV=1
89	tr|A0A3Q2H8Y8|A0A3Q2H8Y8_HORSE	37.13	1	1	80656	5'-nucleotidase ecto OS=Equus caballus OX=9796 GN=NT5E PE=3 SV=1
89	tr|F6XEP5|F6XEP5_HORSE	37.13	1	1	87468	5'-nucleotidase ecto OS=Equus caballus OX=9796 GN=NT5E PE=4 SV=2
91	tr|H9GZN9|H9GZN9_HORSE	36.63	3	2	56921	Uncharacterized protein OS=Equus caballus OX=9796 PE=4 SV=2
91	tr|A0A3Q2H908|A0A3Q2H908_HORSE	36.63	2	2	74945	Uncharacterized protein OS=Equus caballus OX=9796 PE=4 SV=1
94	tr|R9TMV9|R9TMV9_LIV	26.67	0	1	378701	Genome polyprotein OS=Louping ill virus OX=11086 PE=4 SV=1
94	tr|A0A0S2VEI3|A0A0S2VEI3_LIV	26.67	0	1	378761	Genome polyprotein OS=Louping ill virus OX=11086 PE=4 SV=1
94	tr|A0A024AGI8|A0A024AGI8_LIV	26.67	0	1	378760	Genome polyprotein OS=Louping ill virus OX=11086 PE=4 SV=1
94	tr|A0A0K0YAM8|A0A0K0YAM8_LIV	26.67	0	1	378626	Genome polyprotein OS=Louping ill virus OX=11086 PE=4 SV=1
94	P22338|POLG_LIV	26.67	0	1	378413	Genome polyprotein OS=Louping ill virus OX=11086 PE=1 SV=2
94	tr|Q83053|Q83053_LIV	26.67	3	1	39127	NS1 protein (Fragment) OS=Louping ill virus OX=11086 GN=NS1 PE=4 SV=1
92	tr|K9K219|K9K219_HORSE	25.24	2	1	36489	Casein kinase II subunit alpha'-like protein (Fragment) OS=Equus caballus OX=9796 PE=2 SV=1
92	tr|A0A5F5PK10|A0A5F5PK10_HORSE	25.24	2	1	37889	Casein kinase 2 alpha 2 OS=Equus caballus OX=9796 GN=CSNK2A2 PE=4 SV=1
92	tr|A0A5F5PNM4|A0A5F5PNM4_HORSE	25.24	2	1	38606	Casein kinase 2 alpha 2 OS=Equus caballus OX=9796 GN=CSNK2A2 PE=4 SV=1
92	tr|F6ZR68|F6ZR68_HORSE	25.24	2	1	41201	Casein kinase 2 alpha 2 OS=Equus caballus OX=9796 GN=CSNK2A2 PE=3 SV=2
100	tr|A0A3Q2H306|A0A3Q2H306_HORSE	24.84	7	1	11169	Ig-like domain-containing protein OS=Equus caballus OX=9796 PE=4 SV=1
98	tr|F6PQ62|F6PQ62_HORSE	22.87	2	1	49437	Cytidine/uridine monophosphate kinase 2 OS=Equus caballus OX=9796 GN=CMPK2 PE=4 SV=2

## Sheet: MPAV_NS_IGG
Protein Group	Accession	-10lgP	Coverage (%)	#Unique	Avg. Mass	Description
3	tr|A0A0A1E4I0|A0A0A1E4I0_HORSE	231.75	46	0	22705	Immmunoglobulin lambda light chain variable region (Fragment) OS=Equus caballus OX=9796 GN=IGL PE=2 SV=1
2	tr|A0A0A1E4Z5|A0A0A1E4Z5_HORSE	230.67	43	0	23022	Immmunoglobulin lambda light chain variable region (Fragment) OS=Equus caballus OX=9796 GN=IGL PE=2 SV=1
4	tr|A0A0A1E6F3|A0A0A1E6F3_HORSE	230.48	42	0	23116	Immmunoglobulin lambda light chain variable region (Fragment) OS=Equus caballus OX=9796 GN=IGL PE=2 SV=1
5	tr|A0A0A1E9B4|A0A0A1E9B4_HORSE	229.01	40	2	22433	Immmunoglobulin lambda light chain variable region (Fragment) OS=Equus caballus OX=9796 GN=IGL PE=2 SV=1
6	tr|A0A0A1E6F7|A0A0A1E6F7_HORSE	228.78	41	0	23240	Immmunoglobulin lambda light chain variable region (Fragment) OS=Equus caballus OX=9796 GN=IGL PE=2 SV=1
1	tr|A0A0A1E981|A0A0A1E981_HORSE	226.28	44	0	23224	Immmunoglobulin lambda light chain variable region (Fragment) OS=Equus caballus OX=9796 GN=IGL PE=2 SV=1
35	tr|F6UL68|F6UL68_HORSE	223.48	80	10	15862	Transthyretin OS=Equus caballus OX=9796 GN=TTR PE=3 SV=3
8	tr|A0A0A1E6L5|A0A0A1E6L5_HORSE	222.1	44	0	23281	Immmunoglobulin lambda light chain variable region (Fragment) OS=Equus caballus OX=9796 GN=IGL PE=2 SV=1
9	tr|A0A0A1E4R8|A0A0A1E4R8_HORSE	221.3	45	0	23438	Immmunoglobulin lambda light chain variable region (Fragment) OS=Equus caballus OX=9796 GN=IGL PE=2 SV=1
9	tr|A0A0A1E532|A0A0A1E532_HORSE	221.3	45	0	23466	Immmunoglobulin lambda light chain variable region (Fragment) OS=Equus caballus OX=9796 GN=IGL PE=2 SV=1
9	tr|A0A0A1E6D7|A0A0A1E6D7_HORSE	221.3	45	0	23275	Immmunoglobulin lambda light chain variable region (Fragment) OS=Equus caballus OX=9796 GN=IGL PE=2 SV=1
9	tr|A0A0A1E406|A0A0A1E406_HORSE	221.3	45	0	23223	Immmunoglobulin lambda light chain variable region (Fragment) OS=Equus caballus OX=9796 GN=IGL PE=2 SV=1
9	tr|A0A0A1E447|A0A0A1E447_HORSE	221.3	45	0	23236	Immmunoglobulin lambda light chain variable region (Fragment) OS=Equus caballus OX=9796 GN=IGL PE=2 SV=1
11	tr|A0A0A1E961|A0A0A1E961_HORSE	218.36	46	0	22995	Immmunoglobulin lambda light chain variable region (Fragment) OS=Equus caballus OX=9796 GN=IGL PE=2 SV=1
7	tr|A0A0A1E6M5|A0A0A1E6M5_HORSE	217.22	43	0	23058	Immmunoglobulin lambda light chain variable region (Fragment) OS=Equus caballus OX=9796 GN=IGL PE=2 SV=1
19	tr|A0A0A1E6A2|A0A0A1E6A2_HORSE	216.64	45	0	23034	Immmunoglobulin lambda light chain variable region (Fragment) OS=Equus caballus OX=9796 GN=IGL PE=2 SV=1
20	tr|A0A0A1E6G5|A0A0A1E6G5_HORSE	216.25	45	0	22592	Immmunoglobulin lambda light chain variable region (Fragment) OS=Equus caballus OX=9796 GN=IGL PE=2 SV=1
12	tr|A0A0A1E4S5|A0A0A1E4S5_HORSE	214.72	43	0	23297	Immmunoglobulin lambda light chain variable region (Fragment) OS=Equus caballus OX=9796 GN=IGL PE=2 SV=1
16	tr|A0A0A1E6E8|A0A0A1E6E8_HORSE	213.91	43	1	23116	Immmunoglobulin lambda light chain variable region (Fragment) OS=Equus caballus OX=9796 GN=IGL PE=2 SV=1
10	tr|A0A0A1E6G7|A0A0A1E6G7_HORSE	213.2	35	0	23024	Immmunoglobulin lambda light chain variable region (Fragment) OS=Equus caballus OX=9796 GN=IGL PE=2 SV=1
21	tr|A0A0A1E6F4|A0A0A1E6F4_HORSE	212.95	45	0	23201	Immmunoglobulin lambda light chain variable region (Fragment) OS=Equus caballus OX=9796 GN=IGL PE=2 SV=1
21	tr|A0A0A1E691|A0A0A1E691_HORSE	212.95	45	0	23038	Immmunoglobulin lambda light chain variable region (Fragment) OS=Equus caballus OX=9796 GN=IGL PE=2 SV=1
23	tr|A0A0A1E9A8|A0A0A1E9A8_HORSE	212.08	39	0	23185	Immmunoglobulin lambda light chain variable region (Fragment) OS=Equus caballus OX=9796 GN=IGL PE=2 SV=1
18	tr|A0A0A1E567|A0A0A1E567_HORSE	211.95	32	0	23316	Immmunoglobulin lambda light chain variable region (Fragment) OS=Equus caballus OX=9796 GN=IGL PE=2 SV=1
15	tr|A0A0A1E6P5|A0A0A1E6P5_HORSE	211.78	33	1	23092	Immmunoglobulin lambda light chain variable region (Fragment) OS=Equus caballus OX=9796 GN=IGL PE=2 SV=1
27	tr|A0A0A1E487|A0A0A1E487_HORSE	208.63	44	0	23112	Immmunoglobulin lambda light chain variable region (Fragment) OS=Equus caballus OX=9796 GN=IGL PE=2 SV=1
34	tr|A0A0A1E921|A0A0A1E921_HORSE	207.53	41	0	23400	Immmunoglobulin lambda light chain variable region (Fragment) OS=Equus caballus OX=9796 GN=IGL PE=2 SV=1
22	tr|A0A0A1E4L2|A0A0A1E4L2_HORSE	206.59	39	2	23156	Immmunoglobulin lambda light chain variable region (Fragment) OS=Equus caballus OX=9796 GN=IGL PE=2 SV=1
13	tr|A0A0A1E435|A0A0A1E435_HORSE	205.43	41	0	23008	Immmunoglobulin lambda light chain variable region (Fragment) OS=Equus caballus OX=9796 GN=IGL PE=2 SV=1
25	tr|A0A0A1E976|A0A0A1E976_HORSE	205.11	42	0	21544	Immmunoglobulin lambda light chain variable region (Fragment) OS=Equus caballus OX=9796 GN=IGL PE=2 SV=1
32	tr|A0A3Q2HEJ3|A0A3Q2HEJ3_HORSE	203.61	33	1	23467	Ig-like domain-containing protein OS=Equus caballus OX=9796 PE=4 SV=1
36	tr|A0A0A1E696|A0A0A1E696_HORSE	203.24	35	0	23219	Immmunoglobulin lambda light chain variable region (Fragment) OS=Equus caballus OX=9796 GN=IGL PE=2 SV=1
28	tr|A0A0A1E476|A0A0A1E476_HORSE	202.7	43	0	22964	Immmunoglobulin lambda light chain variable region (Fragment) OS=Equus caballus OX=9796 GN=IGL PE=2 SV=1
24	tr|A0A0A1E4B1|A0A0A1E4B1_HORSE	202.55	47	0	23586	Immmunoglobulin lambda light chain variable region (Fragment) OS=Equus caballus OX=9796 GN=IGL PE=2 SV=1
29	tr|A0A0A1E6R5|A0A0A1E6R5_HORSE	201.23	38	0	23253	Immmunoglobulin lambda light chain variable region (Fragment) OS=Equus caballus OX=9796 GN=IGL PE=2 SV=1
17	tr|A0A0A1E4U0|A0A0A1E4U0_HORSE	201.08	37	0	23297	Immmunoglobulin lambda light chain variable region (Fragment) OS=Equus caballus OX=9796 GN=IGL PE=2 SV=1
26	tr|A0A0A1E3X3|A0A0A1E3X3_HORSE	199.34	47	0	23112	Immmunoglobulin lambda light chain variable region (Fragment) OS=Equus caballus OX=9796 GN=IGL PE=2 SV=1
26	tr|A0A0A1E6H3|A0A0A1E6H3_HORSE	199.34	48	0	23025	Immmunoglobulin lambda light chain variable region (Fragment) OS=Equus caballus OX=9796 GN=IGL PE=2 SV=1
14	tr|A0A0A1E550|A0A0A1E550_HORSE	198.57	32	1	23362	Immmunoglobulin lambda light chain variable region (Fragment) OS=Equus caballus OX=9796 GN=IGL PE=2 SV=1
39	tr|F7CAC5|F7CAC5_HORSE	198.18	48	1	13595	Ig-like domain-containing protein OS=Equus caballus OX=9796 PE=4 SV=2
30	tr|A0A0A1E3X7|A0A0A1E3X7_HORSE	190.19	45	0	23676	Immmunoglobulin lambda light chain variable region (Fragment) OS=Equus caballus OX=9796 GN=IGL PE=2 SV=1
30	tr|A0A0A1E6H7|A0A0A1E6H7_HORSE	190.19	45	0	23307	Immmunoglobulin lambda light chain variable region (Fragment) OS=Equus caballus OX=9796 GN=IGL PE=2 SV=1
30	tr|A0A0A1E6B2|A0A0A1E6B2_HORSE	190.19	45	0	23482	Immmunoglobulin lambda light chain variable region (Fragment) OS=Equus caballus OX=9796 GN=IGL PE=2 SV=1
42	tr|A0A0A1E927|A0A0A1E927_HORSE	188.93	30	0	22768	Immmunoglobulin lambda light chain variable region (Fragment) OS=Equus caballus OX=9796 GN=IGL PE=2 SV=1
31	tr|A0A0A1E938|A0A0A1E938_HORSE	187.08	45	0	23559	Immmunoglobulin lambda light chain variable region (Fragment) OS=Equus caballus OX=9796 GN=IGL PE=2 SV=1
33	tr|A0A0A1E933|A0A0A1E933_HORSE	186.73	45	0	23242	Immmunoglobulin lambda light chain variable region (Fragment) OS=Equus caballus OX=9796 GN=IGL PE=2 SV=1
38	tr|A0A0A1E3W9|A0A0A1E3W9_HORSE	185.36	41	0	23096	Immmunoglobulin lambda light chain variable region (Fragment) OS=Equus caballus OX=9796 GN=IGL PE=2 SV=1
40	tr|A0A0A1E9D7|A0A0A1E9D7_HORSE	176.86	34	3	23435	Immmunoglobulin lambda light chain variable region (Fragment) OS=Equus caballus OX=9796 GN=IGL PE=2 SV=1
37	tr|A0A0A1E4E7|A0A0A1E4E7_HORSE	166.4	35	0	23538	Immmunoglobulin lambda light chain variable region (Fragment) OS=Equus caballus OX=9796 GN=IGL PE=2 SV=1
41	tr|A0A3Q2HMJ3|A0A3Q2HMJ3_HORSE	164.85	53	2	14975	Ig-like domain-containing protein OS=Equus caballus OX=9796 PE=4 SV=1
43	tr|H9GZT5|H9GZT5_HORSE	162.82	13	2	60138	Uncharacterized protein OS=Equus caballus OX=9796 PE=4 SV=3
46	tr|A0A3Q2H4P9|A0A3Q2H4P9_HORSE	157.67	8	12	234181	Fibronectin OS=Equus caballus OX=9796 GN=FN1 PE=4 SV=1
46	tr|F7CN05|F7CN05_HORSE	157.67	7	12	262323	Fibronectin OS=Equus caballus OX=9796 GN=FN1 PE=4 SV=2
44	tr|H9GZQ9|H9GZQ9_HORSE	157.14	18	3	48112	Uncharacterized protein OS=Equus caballus OX=9796 PE=4 SV=2
45	tr|A0A3Q2H7N4|A0A3Q2H7N4_HORSE	147.97	27	6	24521	Ig-like domain-containing protein OS=Equus caballus OX=9796 PE=4 SV=2
45	tr|A0A3Q2LJM7|A0A3Q2LJM7_HORSE	147.97	26	6	24894	Ig-like domain-containing protein OS=Equus caballus OX=9796 PE=4 SV=1
45	tr|F6V5H1|F6V5H1_HORSE	147.97	26	6	25070	Ig-like domain-containing protein OS=Equus caballus OX=9796 PE=4 SV=2
45	tr|A0A3Q2H705|A0A3Q2H705_HORSE	147.97	26	6	25308	Ig-like domain-containing protein OS=Equus caballus OX=9796 PE=4 SV=1
45	tr|A0A3Q2H1D2|A0A3Q2H1D2_HORSE	147.97	22	6	28777	Ig-like domain-containing protein OS=Equus caballus OX=9796 PE=4 SV=1
45	tr|A0A3Q2LK80|A0A3Q2LK80_HORSE	147.97	25	6	25815	Ig-like domain-containing protein OS=Equus caballus OX=9796 PE=4 SV=1
45	tr|A0A3Q2HGG1|A0A3Q2HGG1_HORSE	147.97	25	6	26102	Ig-like domain-containing protein OS=Equus caballus OX=9796 PE=4 SV=1
45	tr|A0A3Q2H342|A0A3Q2H342_HORSE	147.97	24	6	26669	Ig-like domain-containing protein OS=Equus caballus OX=9796 PE=4 SV=1
45	tr|A0A3Q2GXZ7|A0A3Q2GXZ7_HORSE	147.97	24	6	26916	Ig-like domain-containing protein OS=Equus caballus OX=9796 PE=4 SV=1
45	tr|A0A3Q2GYU1|A0A3Q2GYU1_HORSE	147.97	24	6	27587	Ig-like domain-containing protein OS=Equus caballus OX=9796 PE=4 SV=1
48	tr|F6R942|F6R942_HORSE	126.68	4	4	160013	Alpha-2-macroglobulin OS=Equus caballus OX=9796 GN=A2M PE=4 SV=2
48	tr|F6RI47|F6RI47_HORSE	126.68	3	4	164038	Alpha-2-macroglobulin OS=Equus caballus OX=9796 GN=A2M PE=4 SV=2
47	tr|H9GZV1|H9GZV1_HORSE	119.55	26	5	40641	Uncharacterized protein OS=Equus caballus OX=9796 PE=4 SV=2
51	tr|A0A3Q2HTG2|A0A3Q2HTG2_HORSE	114.06	3	4	104854	Fibrinogen alpha chain OS=Equus caballus OX=9796 GN=FGA PE=4 SV=2
52	tr|A0A5F5PZZ4|A0A5F5PZZ4_HORSE	102.51	11	1	45522	Uncharacterized protein OS=Equus caballus OX=9796 PE=4 SV=1
52	tr|A0A5F5Q1N6|A0A5F5Q1N6_HORSE	102.51	11	1	45463	Uncharacterized protein OS=Equus caballus OX=9796 PE=4 SV=1
52	tr|A0A5F5PU08|A0A5F5PU08_HORSE	102.51	10	1	47952	Uncharacterized protein OS=Equus caballus OX=9796 PE=4 SV=1
52	tr|A0A5F5PLA4|A0A5F5PLA4_HORSE	102.51	10	1	47991	Uncharacterized protein OS=Equus caballus OX=9796 PE=4 SV=1
52	tr|A0A5F5PSS8|A0A5F5PSS8_HORSE	102.51	10	1	48034	Uncharacterized protein OS=Equus caballus OX=9796 PE=4 SV=1
49	tr|F6PH38|F6PH38_HORSE	97.01	16	4	56250	Fibrinogen beta chain OS=Equus caballus OX=9796 GN=FGB PE=4 SV=2
49	tr|A0A5F5PJQ9|A0A5F5PJQ9_HORSE	97.01	16	4	55847	Fibrinogen beta chain OS=Equus caballus OX=9796 GN=FGB PE=4 SV=1
53	tr|A0A5F5PWX5|A0A5F5PWX5_HORSE	82.28	10	1	55918	Uncharacterized protein OS=Equus caballus OX=9796 PE=4 SV=1
53	tr|H9GZR2|H9GZR2_HORSE	82.28	10	1	47157	Uncharacterized protein OS=Equus caballus OX=9796 PE=4 SV=2
53	tr|A0A5F5Q393|A0A5F5Q393_HORSE	82.28	9	1	51258	Uncharacterized protein OS=Equus caballus OX=9796 PE=4 SV=1
54	tr|A0A5F5PGX7|A0A5F5PGX7_HORSE	74.02	15	1	18119	Uncharacterized protein OS=Equus caballus OX=9796 PE=4 SV=1
50	tr|A0A3Q2HY39|A0A3Q2HY39_HORSE	71.43	19	6	18284	Ig-like domain-containing protein OS=Equus caballus OX=9796 PE=4 SV=1
50	tr|H9GZN6|H9GZN6_HORSE	71.43	22	5	12246	Ig-like domain-containing protein OS=Equus caballus OX=9796 PE=4 SV=3
50	tr|A0A3Q2HR98|A0A3Q2HR98_HORSE	71.43	21	5	12929	Ig-like domain-containing protein OS=Equus caballus OX=9796 PE=4 SV=2
50	tr|H9GZQ2|H9GZQ2_HORSE	71.43	15	5	17902	Ig-like domain-containing protein OS=Equus caballus OX=9796 PE=4 SV=2
50	tr|A0A5F5PUA4|A0A5F5PUA4_HORSE	71.43	13	5	21103	Uncharacterized protein OS=Equus caballus OX=9796 PE=4 SV=1
50	tr|A0A3Q2H4X1|A0A3Q2H4X1_HORSE	71.43	12	5	23300	Ig-like domain-containing protein OS=Equus caballus OX=9796 PE=4 SV=1
56	tr|A0A3Q2H7F5|A0A3Q2H7F5_HORSE	64.44	10	1	16902	Ig-like domain-containing protein OS=Equus caballus OX=9796 PE=4 SV=1
57	tr|A0A5F5PIA7|A0A5F5PIA7_HORSE	62.44	25	1	15724	Uncharacterized protein OS=Equus caballus OX=9796 PE=4 SV=1
57	tr|A0A5F5PN08|A0A5F5PN08_HORSE	62.44	25	1	15843	Uncharacterized protein OS=Equus caballus OX=9796 PE=4 SV=1
57	tr|A0A5F5PTA6|A0A5F5PTA6_HORSE	62.44	25	1	15735	Uncharacterized protein OS=Equus caballus OX=9796 PE=4 SV=1
57	tr|A0A3Q2L047|A0A3Q2L047_HORSE	62.44	25	1	15793	Ig-like domain-containing protein OS=Equus caballus OX=9796 PE=4 SV=1
57	tr|A0A5F5PS43|A0A5F5PS43_HORSE	62.44	25	1	15772	Uncharacterized protein OS=Equus caballus OX=9796 PE=4 SV=1
55	tr|A0A3Q2HN20|A0A3Q2HN20_HORSE	61.68	7	4	67131	Serum albumin OS=Equus caballus OX=9796 GN=ALB PE=4 SV=2
55	tr|A0A3Q2H333|A0A3Q2H333_HORSE	61.68	7	4	66975	Serum albumin OS=Equus caballus OX=9796 GN=ALB PE=4 SV=2
55	tr|A0A3Q2H477|A0A3Q2H477_HORSE	61.68	7	4	67337	Serum albumin OS=Equus caballus OX=9796 GN=ALB PE=4 SV=1
55	tr|F7BAY6|F7BAY6_HORSE	61.68	7	4	67857	Serum albumin OS=Equus caballus OX=9796 GN=ALB PE=4 SV=2
55	P35747|ALBU_HORSE	61.68	7	4	68599	Serum albumin OS=Equus caballus OX=9796 GN=ALB PE=1 SV=1
55	tr|A0A3Q2I2E9|A0A3Q2I2E9_HORSE	61.68	7	4	69309	Serum albumin OS=Equus caballus OX=9796 GN=ALB PE=4 SV=1
58	tr|A0A3Q2HIK4|A0A3Q2HIK4_HORSE	42.91	16	2	13195	Ig-like domain-containing protein OS=Equus caballus OX=9796 PE=4 SV=1
61	tr|F7BXD8|F7BXD8_HORSE	42.52	5	2	37986	CD5 molecule like OS=Equus caballus OX=9796 GN=CD5L PE=4 SV=2
61	tr|A0A3Q2HC10|A0A3Q2HC10_HORSE	42.52	4	2	45334	CD5 molecule like OS=Equus caballus OX=9796 GN=CD5L PE=4 SV=1
59	P04365|IATR_HORSE	40.73	11	2	13726	Inter-alpha-trypsin inhibitor (Fragment) OS=Equus caballus OX=9796 PE=1 SV=2
59	tr|A0A5F5PEG5|A0A5F5PEG5_HORSE	40.73	4	2	39010	Alpha-1-microglobulin/bikunin precursor OS=Equus caballus OX=9796 GN=AMBP PE=4 SV=1
59	tr|F6UZH0|F6UZH0_HORSE	40.73	4	2	38261	Alpha-1-microglobulin/bikunin precursor OS=Equus caballus OX=9796 GN=AMBP PE=4 SV=2
63	tr|A0A3Q2HM25|A0A3Q2HM25_HORSE	29.5	1	1	103997	Splicing factor SWAP OS=Equus caballus OX=9796 GN=SFSWAP PE=4 SV=2
63	tr|A0A3Q2HNK0|A0A3Q2HNK0_HORSE	29.5	1	1	106022	Splicing factor SWAP OS=Equus caballus OX=9796 GN=SFSWAP PE=4 SV=1
63	tr|F6W019|F6W019_HORSE	29.5	1	1	109508	Splicing factor SWAP OS=Equus caballus OX=9796 GN=SFSWAP PE=4 SV=2
66	tr|F6SVV7|F6SVV7_HORSE	29.1	2	1	32151	Nerve growth factor OS=Equus caballus OX=9796 GN=NGF PE=3 SV=3

## Sheet: MPAV_NK_IGG
Protein Group	Accession	-10lgP	Coverage (%)	#Unique	Avg. Mass	Description
2	tr|A0A0A1E981|A0A0A1E981_HORSE	197.04	44	0	23224	Immmunoglobulin lambda light chain variable region (Fragment) OS=Equus caballus OX=9796 GN=IGL PE=2 SV=1
2	tr|A0A0A1E6G2|A0A0A1E6G2_HORSE	197.04	45	0	22988	Immmunoglobulin lambda light chain variable region (Fragment) OS=Equus caballus OX=9796 GN=IGL PE=2 SV=1
2	tr|A0A0A1E4Z5|A0A0A1E4Z5_HORSE	197.04	39	0	23022	Immmunoglobulin lambda light chain variable region (Fragment) OS=Equus caballus OX=9796 GN=IGL PE=2 SV=1
5	tr|A0A0A1E9B4|A0A0A1E9B4_HORSE	196.64	40	1	22433	Immmunoglobulin lambda light chain variable region (Fragment) OS=Equus caballus OX=9796 GN=IGL PE=2 SV=1
4	tr|A0A0A1E6M5|A0A0A1E6M5_HORSE	196.55	39	0	23058	Immmunoglobulin lambda light chain variable region (Fragment) OS=Equus caballus OX=9796 GN=IGL PE=2 SV=1
20	tr|F6UL68|F6UL68_HORSE	195.47	74	9	15862	Transthyretin OS=Equus caballus OX=9796 GN=TTR PE=3 SV=3
1	tr|A0A0A1E6F3|A0A0A1E6F3_HORSE	192.49	44	0	23116	Immmunoglobulin lambda light chain variable region (Fragment) OS=Equus caballus OX=9796 GN=IGL PE=2 SV=1
1	tr|A0A0A1E6C0|A0A0A1E6C0_HORSE	192.49	44	0	23225	Immmunoglobulin lambda light chain variable region (Fragment) OS=Equus caballus OX=9796 GN=IGL PE=2 SV=1
1	tr|A0A0A1E6I2|A0A0A1E6I2_HORSE	192.49	44	0	23199	Immmunoglobulin lambda light chain variable region (Fragment) OS=Equus caballus OX=9796 GN=IGL PE=2 SV=1
11	tr|A0A0A1E567|A0A0A1E567_HORSE	185.93	30	0	23316	Immmunoglobulin lambda light chain variable region (Fragment) OS=Equus caballus OX=9796 GN=IGL PE=2 SV=1
6	tr|A0A0A1E435|A0A0A1E435_HORSE	184.09	37	0	23008	Immmunoglobulin lambda light chain variable region (Fragment) OS=Equus caballus OX=9796 GN=IGL PE=2 SV=1
17	tr|A0A0A1E9A8|A0A0A1E9A8_HORSE	183.18	33	0	23185	Immmunoglobulin lambda light chain variable region (Fragment) OS=Equus caballus OX=9796 GN=IGL PE=2 SV=1
17	tr|A0A0A1E464|A0A0A1E464_HORSE	183.18	30	0	23568	Immmunoglobulin lambda light chain variable region (Fragment) OS=Equus caballus OX=9796 GN=IGL PE=2 SV=1
3	tr|A0A0A1E4U0|A0A0A1E4U0_HORSE	179.54	37	0	23297	Immmunoglobulin lambda light chain variable region (Fragment) OS=Equus caballus OX=9796 GN=IGL PE=2 SV=1
7	tr|A0A0A1E6G5|A0A0A1E6G5_HORSE	179.28	45	1	22592	Immmunoglobulin lambda light chain variable region (Fragment) OS=Equus caballus OX=9796 GN=IGL PE=2 SV=1
13	tr|A0A0A1E447|A0A0A1E447_HORSE	178.92	44	0	23236	Immmunoglobulin lambda light chain variable region (Fragment) OS=Equus caballus OX=9796 GN=IGL PE=2 SV=1
13	tr|A0A0A1E4R8|A0A0A1E4R8_HORSE	178.92	44	0	23438	Immmunoglobulin lambda light chain variable region (Fragment) OS=Equus caballus OX=9796 GN=IGL PE=2 SV=1
13	tr|A0A0A1E532|A0A0A1E532_HORSE	178.92	44	0	23466	Immmunoglobulin lambda light chain variable region (Fragment) OS=Equus caballus OX=9796 GN=IGL PE=2 SV=1
13	tr|A0A0A1E6D7|A0A0A1E6D7_HORSE	178.92	44	0	23275	Immmunoglobulin lambda light chain variable region (Fragment) OS=Equus caballus OX=9796 GN=IGL PE=2 SV=1
13	tr|A0A0A1E406|A0A0A1E406_HORSE	178.92	44	0	23223	Immmunoglobulin lambda light chain variable region (Fragment) OS=Equus caballus OX=9796 GN=IGL PE=2 SV=1
13	tr|A0A0A1E6K4|A0A0A1E6K4_HORSE	178.92	44	0	23214	Immmunoglobulin lambda light chain variable region (Fragment) OS=Equus caballus OX=9796 GN=IGL PE=2 SV=1
13	tr|A0A0A1E3Z2|A0A0A1E3Z2_HORSE	178.92	44	0	23300	Immmunoglobulin lambda light chain variable region (Fragment) OS=Equus caballus OX=9796 GN=IGL PE=2 SV=1
9	tr|A0A0A1E6F4|A0A0A1E6F4_HORSE	178.61	45	0	23201	Immmunoglobulin lambda light chain variable region (Fragment) OS=Equus caballus OX=9796 GN=IGL PE=2 SV=1
9	tr|A0A0A1E691|A0A0A1E691_HORSE	178.61	45	0	23038	Immmunoglobulin lambda light chain variable region (Fragment) OS=Equus caballus OX=9796 GN=IGL PE=2 SV=1
18	tr|A0A0A1E4B1|A0A0A1E4B1_HORSE	177.79	47	0	23586	Immmunoglobulin lambda light chain variable region (Fragment) OS=Equus caballus OX=9796 GN=IGL PE=2 SV=1
18	tr|A0A0A1E493|A0A0A1E493_HORSE	177.79	47	0	23402	Immmunoglobulin lambda light chain variable region (Fragment) OS=Equus caballus OX=9796 GN=IGL PE=2 SV=1
19	tr|A0A0A1E3X3|A0A0A1E3X3_HORSE	177.39	47	0	23112	Immmunoglobulin lambda light chain variable region (Fragment) OS=Equus caballus OX=9796 GN=IGL PE=2 SV=1
19	tr|A0A0A1E6H3|A0A0A1E6H3_HORSE	177.39	48	0	23025	Immmunoglobulin lambda light chain variable region (Fragment) OS=Equus caballus OX=9796 GN=IGL PE=2 SV=1
8	tr|A0A0A1E487|A0A0A1E487_HORSE	173.84	37	0	23112	Immmunoglobulin lambda light chain variable region (Fragment) OS=Equus caballus OX=9796 GN=IGL PE=2 SV=1
10	tr|A0A3Q2GXU9|A0A3Q2GXU9_HORSE	171.59	37	1	21184	Ig-like domain-containing protein OS=Equus caballus OX=9796 PE=4 SV=2
10	tr|A0A3Q2HIG8|A0A3Q2HIG8_HORSE	171.59	36	1	21940	Ig-like domain-containing protein OS=Equus caballus OX=9796 PE=4 SV=2
10	tr|A0A3Q2L1T5|A0A3Q2L1T5_HORSE	171.59	36	1	21897	Ig-like domain-containing protein OS=Equus caballus OX=9796 PE=4 SV=2
10	tr|A0A3Q2HEJ3|A0A3Q2HEJ3_HORSE	171.59	33	1	23467	Ig-like domain-containing protein OS=Equus caballus OX=9796 PE=4 SV=1
10	tr|A0A3Q2HU39|A0A3Q2HU39_HORSE	171.59	33	1	23448	Ig-like domain-containing protein OS=Equus caballus OX=9796 PE=4 SV=1
10	tr|A0A3Q2H0R2|A0A3Q2H0R2_HORSE	171.59	33	1	23347	Ig-like domain-containing protein OS=Equus caballus OX=9796 PE=4 SV=1
10	tr|F6QAU5|F6QAU5_HORSE	171.59	34	1	23317	Ig-like domain-containing protein OS=Equus caballus OX=9796 PE=4 SV=2
10	tr|A0A3Q2H8S7|A0A3Q2H8S7_HORSE	171.59	32	1	24161	Ig-like domain-containing protein OS=Equus caballus OX=9796 PE=4 SV=1
10	tr|A0A3Q2I744|A0A3Q2I744_HORSE	171.59	32	1	23969	Ig-like domain-containing protein OS=Equus caballus OX=9796 PE=4 SV=1
10	tr|A0A3Q2HSV2|A0A3Q2HSV2_HORSE	171.59	33	1	23900	Ig-like domain-containing protein OS=Equus caballus OX=9796 PE=4 SV=1
16	tr|A0A0A1E4L2|A0A0A1E4L2_HORSE	170.5	40	1	23156	Immmunoglobulin lambda light chain variable region (Fragment) OS=Equus caballus OX=9796 GN=IGL PE=2 SV=1
12	tr|A0A0A1E921|A0A0A1E921_HORSE	170.3	37	0	23400	Immmunoglobulin lambda light chain variable region (Fragment) OS=Equus caballus OX=9796 GN=IGL PE=2 SV=1
14	tr|A0A0A1E476|A0A0A1E476_HORSE	160.92	43	0	22964	Immmunoglobulin lambda light chain variable region (Fragment) OS=Equus caballus OX=9796 GN=IGL PE=2 SV=1
15	tr|A0A0A1E3W9|A0A0A1E3W9_HORSE	159.62	29	0	23096	Immmunoglobulin lambda light chain variable region (Fragment) OS=Equus caballus OX=9796 GN=IGL PE=2 SV=1
23	tr|F7CAC5|F7CAC5_HORSE	156.95	43	1	13595	Ig-like domain-containing protein OS=Equus caballus OX=9796 PE=4 SV=2
29	tr|A0A3Q2H4P9|A0A3Q2H4P9_HORSE	151.01	6	9	234181	Fibronectin OS=Equus caballus OX=9796 GN=FN1 PE=4 SV=1
29	tr|F7CN05|F7CN05_HORSE	151.01	6	9	262323	Fibronectin OS=Equus caballus OX=9796 GN=FN1 PE=4 SV=2
29	tr|A0A5F5PTE1|A0A5F5PTE1_HORSE	151.01	5	8	256482	Fibronectin OS=Equus caballus OX=9796 GN=FN1 PE=4 SV=1
29	tr|F7CN11|F7CN11_HORSE	151.01	5	8	262469	Fibronectin OS=Equus caballus OX=9796 GN=FN1 PE=4 SV=2
29	tr|A0A3Q2KU18|A0A3Q2KU18_HORSE	151.01	5	8	258143	Fibronectin OS=Equus caballus OX=9796 GN=FN1 PE=4 SV=1
29	tr|F7CS60|F7CS60_HORSE	151.01	5	8	272165	Fibronectin OS=Equus caballus OX=9796 GN=FN1 PE=4 SV=2
21	tr|A0A0A1E6B2|A0A0A1E6B2_HORSE	150.44	42	0	23482	Immmunoglobulin lambda light chain variable region (Fragment) OS=Equus caballus OX=9796 GN=IGL PE=2 SV=1
21	tr|A0A0A1E3X7|A0A0A1E3X7_HORSE	150.44	42	0	23676	Immmunoglobulin lambda light chain variable region (Fragment) OS=Equus caballus OX=9796 GN=IGL PE=2 SV=1
21	tr|A0A0A1E6H7|A0A0A1E6H7_HORSE	150.44	42	0	23307	Immmunoglobulin lambda light chain variable region (Fragment) OS=Equus caballus OX=9796 GN=IGL PE=2 SV=1
22	tr|A0A0A1E933|A0A0A1E933_HORSE	150	43	0	23242	Immmunoglobulin lambda light chain variable region (Fragment) OS=Equus caballus OX=9796 GN=IGL PE=2 SV=1
30	tr|A0A3Q2H7N4|A0A3Q2H7N4_HORSE	139.78	23	5	24521	Ig-like domain-containing protein OS=Equus caballus OX=9796 PE=4 SV=2
30	tr|A0A3Q2LJM7|A0A3Q2LJM7_HORSE	139.78	23	5	24894	Ig-like domain-containing protein OS=Equus caballus OX=9796 PE=4 SV=1
30	tr|F6V5H1|F6V5H1_HORSE	139.78	23	5	25070	Ig-like domain-containing protein OS=Equus caballus OX=9796 PE=4 SV=2
30	tr|A0A3Q2H705|A0A3Q2H705_HORSE	139.78	23	5	25308	Ig-like domain-containing protein OS=Equus caballus OX=9796 PE=4 SV=1
30	tr|A0A3Q2LK80|A0A3Q2LK80_HORSE	139.78	22	5	25815	Ig-like domain-containing protein OS=Equus caballus OX=9796 PE=4 SV=1
30	tr|A0A3Q2HGG1|A0A3Q2HGG1_HORSE	139.78	22	5	26102	Ig-like domain-containing protein OS=Equus caballus OX=9796 PE=4 SV=1
30	tr|A0A3Q2H342|A0A3Q2H342_HORSE	139.78	21	5	26669	Ig-like domain-containing protein OS=Equus caballus OX=9796 PE=4 SV=1
30	tr|A0A3Q2GXZ7|A0A3Q2GXZ7_HORSE	139.78	21	5	26916	Ig-like domain-containing protein OS=Equus caballus OX=9796 PE=4 SV=1
30	tr|A0A3Q2GYU1|A0A3Q2GYU1_HORSE	139.78	21	5	27587	Ig-like domain-containing protein OS=Equus caballus OX=9796 PE=4 SV=1
30	tr|A0A3Q2H1D2|A0A3Q2H1D2_HORSE	139.78	20	5	28777	Ig-like domain-containing protein OS=Equus caballus OX=9796 PE=4 SV=1
24	tr|A0A3Q2HMJ3|A0A3Q2HMJ3_HORSE	137.53	49	2	14975	Ig-like domain-containing protein OS=Equus caballus OX=9796 PE=4 SV=1
26	tr|H9GZQ9|H9GZQ9_HORSE	135.87	13	1	48112	Uncharacterized protein OS=Equus caballus OX=9796 PE=4 SV=2
27	tr|H9GZU8|H9GZU8_HORSE	135.78	13	0	48837	Uncharacterized protein OS=Equus caballus OX=9796 PE=4 SV=3
25	tr|A0A0A1E9D7|A0A0A1E9D7_HORSE	133.86	25	2	23435	Immmunoglobulin lambda light chain variable region (Fragment) OS=Equus caballus OX=9796 GN=IGL PE=2 SV=1
28	tr|H9GZT5|H9GZT5_HORSE	133.37	9	1	60138	Uncharacterized protein OS=Equus caballus OX=9796 PE=4 SV=3
31	tr|H9GZV1|H9GZV1_HORSE	111.4	21	6	40641	Uncharacterized protein OS=Equus caballus OX=9796 PE=4 SV=2
31	tr|A0A5F5PSP3|A0A5F5PSP3_HORSE	111.4	19	4	35905	Uncharacterized protein OS=Equus caballus OX=9796 PE=4 SV=1
32	tr|A0A3Q2HTG2|A0A3Q2HTG2_HORSE	103.45	3	3	104854	Fibrinogen alpha chain OS=Equus caballus OX=9796 GN=FGA PE=4 SV=2
33	tr|H9GZQ2|H9GZQ2_HORSE	75.94	19	5	17902	Ig-like domain-containing protein OS=Equus caballus OX=9796 PE=4 SV=2
36	tr|A0A5F5PJQ9|A0A5F5PJQ9_HORSE	68.98	9	2	55847	Fibrinogen beta chain OS=Equus caballus OX=9796 GN=FGB PE=4 SV=1
37	tr|A0A5F5PWX5|A0A5F5PWX5_HORSE	63.66	9	1	55918	Uncharacterized protein OS=Equus caballus OX=9796 PE=4 SV=1
34	tr|F6UZH0|F6UZH0_HORSE	62.46	6	3	38261	Alpha-1-microglobulin/bikunin precursor OS=Equus caballus OX=9796 GN=AMBP PE=4 SV=2
34	tr|A0A5F5PEG5|A0A5F5PEG5_HORSE	62.46	6	3	39010	Alpha-1-microglobulin/bikunin precursor OS=Equus caballus OX=9796 GN=AMBP PE=4 SV=1
34	P04365|IATR_HORSE	62.46	17	3	13726	Inter-alpha-trypsin inhibitor (Fragment) OS=Equus caballus OX=9796 PE=1 SV=2
35	tr|A0A5F5PGX7|A0A5F5PGX7_HORSE	53.71	9	1	18119	Uncharacterized protein OS=Equus caballus OX=9796 PE=4 SV=1
39	tr|A0A3Q2IJ01|A0A3Q2IJ01_HORSE	46.03	1	1	152338	CD109 molecule OS=Equus caballus OX=9796 GN=CD109 PE=4 SV=2
39	tr|A0A3Q2I9L5|A0A3Q2I9L5_HORSE	46.03	1	1	155945	CD109 molecule OS=Equus caballus OX=9796 GN=CD109 PE=4 SV=1
39	tr|A0A3Q2LH88|A0A3Q2LH88_HORSE	46.03	1	1	157218	CD109 molecule OS=Equus caballus OX=9796 GN=CD109 PE=4 SV=2
39	tr|F6V1V8|F6V1V8_HORSE	46.03	1	1	159526	CD109 molecule OS=Equus caballus OX=9796 GN=CD109 PE=4 SV=2
39	tr|A0A3Q2H6P2|A0A3Q2H6P2_HORSE	46.03	1	1	159343	CD109 molecule OS=Equus caballus OX=9796 GN=CD109 PE=4 SV=1
39	tr|A0A3Q2H3X2|A0A3Q2H3X2_HORSE	46.03	1	1	163838	CD109 molecule OS=Equus caballus OX=9796 GN=CD109 PE=4 SV=1
39	tr|A0A3Q2GW75|A0A3Q2GW75_HORSE	46.03	1	1	169151	CD109 molecule OS=Equus caballus OX=9796 GN=CD109 PE=4 SV=1
39	tr|A0A3Q2HWQ6|A0A3Q2HWQ6_HORSE	46.03	0	1	186448	Uncharacterized protein OS=Equus caballus OX=9796 GN=LOC100060505 PE=4 SV=2
38	tr|F7BXD8|F7BXD8_HORSE	42.46	3	1	37986	CD5 molecule like OS=Equus caballus OX=9796 GN=CD5L PE=4 SV=2
38	tr|A0A3Q2HC10|A0A3Q2HC10_HORSE	42.46	2	1	45334	CD5 molecule like OS=Equus caballus OX=9796 GN=CD5L PE=4 SV=1
40	tr|F6R942|F6R942_HORSE	41.25	1	2	160013	Alpha-2-macroglobulin OS=Equus caballus OX=9796 GN=A2M PE=4 SV=2
40	tr|F6RI47|F6RI47_HORSE	41.25	1	2	164038	Alpha-2-macroglobulin OS=Equus caballus OX=9796 GN=A2M PE=4 SV=2
42	tr|F6SVV7|F6SVV7_HORSE	30.96	2	1	32151	Nerve growth factor OS=Equus caballus OX=9796 GN=NGF PE=3 SV=3
144	tr|F6WRF0|F6WRF0_HORSE	30.63	2	1	40432	G protein-coupled receptor 139 OS=Equus caballus OX=9796 GN=GPR139 PE=4 SV=1

[truncated: 21 more sheets: MPAV_CR_IGG, MPAV_CP_IGG, RPAV_OH_IGG, RPAV_NS_IGG, RPAV_NK_IGG, RVAV_CR_IGG, RPAV_CP_IGG, NPAV_OH_IGG, NPAV_NS_IGG, NPAV_NK_IGG, HPAV_CR_IGG, HPAV_CP_IGG, MKAV_OH_IGG, MKAV_NS_IGG, MKAV_NK_IGG, MKAV_CR_IGG, MKAV_CP_IGG, BKAV_NS_IGG, BKAV_NK_IGG, BKAV_CR_IGG …]
